# Supplementary material for: Di-μ-hydroxido-κ4 O:O-μ-trifluoro­methane­sulfonato-κ2 O:O′-bis­[(5,5′-dimethyl-2,2-bipyridine-κ2 N,N′)(η5-penta­methyl­cyclo­penta­dien­yl)ytterbium(III)] tetra­phenyl­borate 5,5′-dimethyl-2,2-bipyridine
Source: Acta Crystallogr Sect E Struct Rep Online. 2008 Jan 30;64(Pt 2):m435. doi: 10.1107/S1600536808002791 (PMC2960390; doi:10.1107/S1600536808002791)
Supplement: Supplementary file 1 [file e-64-0m435-sup1.cif]

##############################################################################
###                                                                        ###
###        Electronic paper (Acta Crystallographica Section E)             ###
###                                                                        ###
##############################################################################
#                                                                            #
# This CIF contains the data in a paper accepted for publication in Acta     #
# Crystallographica Section E. It conforms to the requirements of Notes      #
# for Authors for Section E, and has been peer reviewed under the auspices   #
# of the IUCr Commission on Journals.                                        #
#                                                                            #
# Full details of the Crystallographic Information File format               #
# are given in the paper "The Crystallographic Information File (CIF):       #
# a New Standard Archive File for Crystallography" by S. R. Hall, F. H.      #
# Allen and I. D. Brown [Acta Cryst. (1991), A47, 655-685].                  #
#                                                                            #
# The current version of the core CIF dictionary is obtainable from          #
# ftp://ftp.iucr.org/pub/cif_core.dic. The current version number is 2.1.    #
#                                                                            #
# Software is freely available for graphical display of the structure(s) in  #
# this CIF.  For information consult the CIF home page http://www.iucr.org/  #
# cif/home.html                                                              #
#                                                                            #
##############################################################################
                                             
data_global
_audit_creation_method     'by teXsan'
_journal_date_recd_electronic     2008-01-04
_journal_date_accepted     2008-01-24
_journal_name_full     'Acta Crystallographica, Section E'
_journal_year     2008
_journal_volume     64
_journal_issue      2
_journal_page_first     m435
_journal_page_last     m435
_journal_paper_category     QM
_journal_coeditor_code     PV2065
_publ_contact_author_name     ' Kazhdan, Daniel'
_publ_contact_author_address
;
Chemistry Department and Chemical Sciences Division
of Lawrence Berkeley National Laboratory,
University of California, Berkeley,
California 94720
USA
;
_publ_contact_author_email     kazhdan@berkeley.edu
_publ_contact_author_fax     ' ENTER FAX NUMBER '
_publ_contact_author_phone     ' ENTER PHONE NUMBER '
_publ_section_title
;\
Di-\m-hydroxido-\k^4^<i>O</i>:<i>O</i>-\m-trifluoromethanesulfonato-\
\k^2^<i>O</i>:<i>O</i>'-bis[(5,5'-dimethyl-2,2-bipyridine-\k^2^<i>N</i>,\
<i>N</i>')(\h^5^-pentamethylcyclopentadienyl)ytterbium(III)]
tetraphenylborate 5,5'-dimethyl-2,2-bipyridine
;
loop_
    _publ_author_name
    _publ_author_address
    'Daniel Kazhdan'
;
Chemistry Department
and Chemical Sciences Division of Lawrence Berkeley National Laboratory,
University of California,
Berkeley
California 94720
USA
;
data_I
_chemical_name_systematic
;
Di-\m-hydroxido-\k^4^O:O-\m-trifluoromethanesulfonato-\k^2^O:O'-bis[(5,5'-
dimethyl-2,2-bipyridine-\k^2^N,N')(\h^5^-
pentamethylcyclopentadienyl)ytterbium(III)]
tetraphenylborate 5,5'-dimethyl-2,2-bipyridine
;
_chemical_formula_moiety     'C45 H56 F3 N4 O5 S Yb2 +, C24 H20 B -, C12 H12 N2'
_chemical_formula_sum     'C81 H88 B F3 N6 O5 S Yb2 '
_chemical_formula_iupac
     '[Yb2 (C F3 O3 S) (C10 H15)2 (O H)2 (C12 H12 N2)2] (C24 H20 B), C12 H12 N2'
_chemical_formula_weight     1671.57
_chemical_melting_point     '518 (with decomposition)'
_symmetry_cell_setting     triclinic
_symmetry_space_group_name_H-M     'P -1'
_symmetry_space_group_name_Hall     '-P 1'
loop_
    _symmetry_equiv_pos_as_xyz
    x,y,z
    -x,-y,-z
_cell_length_a     13.0458(8)
_cell_length_b     13.7179(9)
_cell_length_c     23.3306(15)
_cell_angle_alpha     87.2150(10)
_cell_angle_beta     86.6690(10)
_cell_angle_gamma     68.1610(10)
_cell_volume     3867.4(4)
_cell_formula_units_Z     2
_cell_measurement_reflns_used     4695
_cell_measurement_theta_min     2.4
_cell_measurement_theta_max     24.8
_cell_measurement_temperature     130.0(10)
_exptl_crystal_description     'block'
_exptl_crystal_colour     'yellow'
_exptl_crystal_size_max     0.150
_exptl_crystal_size_mid     0.130
_exptl_crystal_size_min     0.080
_exptl_crystal_size_rad     ?
_exptl_crystal_density_diffrn     1.435
_exptl_crystal_density_meas     ?
_exptl_crystal_density_method     'not measured'
_exptl_crystal_F_000     1688.00
_exptl_absorpt_coefficient_mu     2.491
_exptl_absorpt_correction_type     multi-scan
_exptl_absorpt_process_details     '(Blessing, 1995)'
_exptl_absorpt_correction_T_min     0.691
_exptl_absorpt_correction_T_max     0.819
_diffrn_radiation_type     'Mo K\a'
_diffrn_radiation_wavelength     0.7107
_diffrn_measurement_device_type     'Bruker APEX'
_diffrn_measurement_method     \w
_diffrn_reflns_number     20924
_diffrn_reflns_av_R_equivalents     0.021
_diffrn_reflns_theta_max     26.35
_diffrn_reflns_theta_full     26.35
_diffrn_measured_fraction_theta_max     0.9718
_diffrn_measured_fraction_theta_full     0.9718
_diffrn_reflns_limit_h_min     0
_diffrn_reflns_limit_h_max     16
_diffrn_reflns_limit_k_min     -15
_diffrn_reflns_limit_k_max     17
_diffrn_reflns_limit_l_min     -28
_diffrn_reflns_limit_l_max     29
_diffrn_standards_number     0
_diffrn_standards_interval_count     0
_diffrn_standards_interval_time     0
_diffrn_standards_decay_%     0
_refine_special_details
;
Refinement using reflections with F^2^ > 3.0 sigma(F^2^). The weighted R-factor
(wR), goodness of fit (S) and R-factor (gt) are based on F, with F set to zero
for negative F. The threshold expression of F^2^ > 3.0 sigma(F^2^) is used only
for calculating R-factor (gt).
;
_reflns_number_total     15784
_reflns_number_gt     9459
_reflns_threshold_expression     F^2^>3\s(F^2^)
_refine_ls_structure_factor_coef     F
_refine_ls_R_factor_all     0.0850
_refine_ls_R_factor_gt     0.0399
_refine_ls_wR_factor_all     0.0463
_refine_ls_wR_factor_ref     0.0395
_refine_ls_goodness_of_fit_ref     1.385
_refine_ls_number_reflns     9459
_refine_ls_number_parameters     892
_refine_ls_hydrogen_treatment     constr
_refine_ls_weighting_scheme     calc
_refine_ls_weighting_details     'w = 1/[\s^2^(Fo) + 0.00022|Fo|^2^]'
_refine_ls_shift/su_max     0.0017
_refine_diff_density_max     1.59
_refine_diff_density_min     -2.03
_refine_ls_extinction_method     none
_refine_ls_extinction_coef     ?
_refine_ls_abs_structure_details     ?
_refine_ls_abs_structure_Flack     ?
loop_
    _atom_type_symbol
    _atom_type_description
    _atom_type_scat_dispersion_real
    _atom_type_scat_dispersion_imag
    _atom_type_scat_source
    'H' 'H' 0.000 0.000
;International Tables for Crystallography
(1992, Vol. C, Table 6.1.1.2)
;
    'C' 'C' 0.003 0.002
;International Tables for Crystallography
(1992, Vol. C, Tables 4.2.6.8 and 6.1.1.1)
;
    'B' 'B' 0.001 0.001
;International Tables for Crystallography
(1992, Vol. C, Tables 4.2.6.8 and 6.1.1.1)
;
    'F' 'F' 0.017 0.010
;International Tables for Crystallography
(1992, Vol. C, Tables 4.2.6.8 and 6.1.1.1)
;
    'N' 'N' 0.006 0.003
;International Tables for Crystallography
(1992, Vol. C, Tables 4.2.6.8 and 6.1.1.1)
;
    'O' 'O' 0.011 0.006
;International Tables for Crystallography
(1992, Vol. C, Tables 4.2.6.8 and 6.1.1.1)
;
    'S' 'S' 0.125 0.123
;International Tables for Crystallography
(1992, Vol. C, Tables 4.2.6.8 and 6.1.1.1)
;
    'Yb' 'Yb' -0.385 5.549
;International Tables for Crystallography
(1992, Vol. C, Tables 4.2.6.8 and 6.1.1.1)
;
_computing_data_collection     'SMART (Bruker, 2002)'
_computing_cell_refinement     'SAINT (Bruker, 2002)'
_computing_data_reduction     'SAINT (Bruker, 2002)'
_computing_structure_solution     'SIR97 (Altomare <i>et al.</i>,  1999)'
_computing_structure_refinement     'TEXSAN (MSC/Rigaku, 1998)'
_computing_molecular_graphics     'TEXSAN (MSC/Rigaku, 1998)'
_computing_publication_material     'TEXSAN (MSC/Rigaku, 1998)'
loop_
    _atom_site_type_symbol
    _atom_site_label
    _atom_site_fract_x
    _atom_site_fract_y
    _atom_site_fract_z
    _atom_site_U_iso_or_equiv
    _atom_site_adp_type
    _atom_site_calc_flag
    _atom_site_refinement_flags
    _atom_site_occupancy
    _atom_site_disorder_assembly
    _atom_site_disorder_group
    Yb Yb1 0.70164(2) 0.49056(2) 0.669840(10)
                                            0.02500(10)
                                                      Uani d . 1.00 . .
    Yb Yb2 0.80600(2) 0.69462(2) 0.690160(10)
                                            0.01960(9) Uani d . 1.00 . .
    S S1 0.67410(10)
                   0.6896(2) 0.56502(7) 0.0321(5) Uani d . 1.00 . .
    F F1 0.6795(4) 0.6389(4) 0.4581(2) 0.069(2) Uani d . 1.00 . .
    F F2 0.8393(4) 0.6074(4) 0.4912(2) 0.057(2) Uani d . 1.00 . .
    F F3 0.7333(4) 0.7659(4) 0.4700(2) 0.070(2) Uani d . 1.00 . .
    O O1 0.8570(3) 0.5154(4) 0.6904(2) 0.0260(10)
                                                Uani d . 1.00 . .
    O O2 0.6559(3) 0.6550(3) 0.6948(2) 0.0230(10)
                                                Uani d . 1.00 . .
    O O3 0.6775(4) 0.5851(4) 0.5810(2) 0.0330(10)
                                                Uani d . 1.00 . .
    O O4 0.7518(4) 0.7203(4) 0.5953(2) 0.0310(10)
                                                Uani d . 1.00 . .
    O O5 0.5672(4) 0.7675(4) 0.5602(2) 0.055(2) Uani d . 1.00 . .
    N N1 0.6535(4) 0.4642(4) 0.7690(2) 0.024(2) Uani d . 1.00 . .
    N N2 0.5035(4) 0.5468(4) 0.6893(2) 0.027(2) Uani d . 1.00 . .
    N N3 0.7635(4) 0.7154(4) 0.7917(2) 0.022(2) Uani d . 1.00 . .
    N N4 0.6725(4) 0.8647(4) 0.7116(2) 0.025(2) Uani d . 1.00 . .
    N N5 0.4492(5) 0.7822(5) 0.7625(3) 0.039(2) Uani d . 1.00 . .
    N N6 0.1947(5) 0.9558(6) 0.7027(3) 0.058(3) Uani d . 1.00 . .
    C C1 0.7007(6) 0.2975(6) 0.6703(3) 0.032(2) Uani d . 1.00 . .
    C C2 0.8129(6) 0.2807(6) 0.6790(4) 0.039(2) Uani d . 1.00 . .
    C C3 0.8534(7) 0.3152(6) 0.6291(4) 0.048(3) Uani d . 1.00 . .
    C C4 0.7716(8) 0.3504(6) 0.5889(3) 0.048(3) Uani d . 1.00 . .
    C C5 0.6736(7) 0.3398(7) 0.6156(4) 0.049(3) Uani d . 1.00 . .
    C C6 1.0124(5) 0.6507(5) 0.7130(3) 0.026(2) Uani d . 1.00 . .
    C C7 1.0094(5) 0.6468(5) 0.6520(3) 0.025(2) Uani d . 1.00 . .
    C C8 0.9562(5) 0.7504(6) 0.6314(3) 0.036(2) Uani d . 1.00 . .
    C C9 0.9256(5) 0.8182(6) 0.6779(4) 0.038(2) Uani d . 1.00 . .
    C C10 0.9611(5) 0.7561(6) 0.7283(3) 0.033(2) Uani d . 1.00 . .
    C C11 0.6294(7) 0.2602(7) 0.7125(4) 0.055(3) Uani d . 1.00 . .
    C C12 0.8793(7) 0.2231(7) 0.7285(4) 0.068(3) Uani d . 1.00 . .
    C C13 0.9738(8) 0.3048(8) 0.6175(6) 0.096(4) Uani d . 1.00 . .
    C C14 0.7870(10) 0.3800(9) 0.5268(4) 0.114(5) Uani d . 1.00 . .
    C C15 0.5671(10) 0.3599(8) 0.5869(5) 0.095(5) Uani d . 1.00 . .
    C C16 1.0650(5) 0.5600(7) 0.7532(3) 0.045(3) Uani d . 1.00 . .
    C C17 1.0620(6) 0.5487(7) 0.6176(4) 0.051(3) Uani d . 1.00 . .
    C C18 0.9452(7) 0.7837(9) 0.5681(4) 0.073(4) Uani d . 1.00 . .
    C C19 0.8794(7) 0.9355(7) 0.6749(5) 0.086(4) Uani d . 1.00 . .
    C C20 0.9583(6) 0.8002(8) 0.7858(4) 0.065(3) Uani d . 1.00 . .
    C C21 0.7309(5) 0.4158(6) 0.8074(3) 0.029(2) Uani d . 1.00 . .
    C C22 0.7101(6) 0.3799(6) 0.8621(3) 0.033(2) Uani d . 1.00 . .
    C C23 0.5998(6) 0.4030(6) 0.8778(3) 0.036(2) Uani d . 1.00 . .
    C C24 0.5188(6) 0.4562(6) 0.8410(3) 0.031(2) Uani d . 1.00 . .
    C C25 0.5473(5) 0.4847(5) 0.7859(3) 0.025(2) Uani d . 1.00 . .
    C C26 0.4645(5) 0.5410(5) 0.7435(3) 0.025(2) Uani d . 1.00 . .
    C C27 0.3517(6) 0.5908(6) 0.7578(3) 0.031(2) Uani d . 1.00 . .
    C C28 0.2812(6) 0.6459(6) 0.7163(4) 0.040(3) Uani d . 1.00 . .
    C C29 0.3192(6) 0.6520(6) 0.6605(3) 0.038(2) Uani d . 1.00 . .
    C C30 0.4317(6) 0.6014(6) 0.6494(3) 0.033(2) Uani d . 1.00 . .
    C C31 0.8036(7) 0.3183(6) 0.8995(3) 0.048(3) Uani d . 1.00 . .
    C C32 0.2455(6) 0.7120(7) 0.6133(4) 0.055(3) Uani d . 1.00 . .
    C C33 0.8136(5) 0.6400(5) 0.8300(3) 0.026(2) Uani d . 1.00 . .
    C C34 0.8072(5) 0.6517(6) 0.8883(3) 0.031(2) Uani d . 1.00 . .
    C C35 0.7411(6) 0.7509(6) 0.9083(3) 0.032(2) Uani d . 1.00 . .
    C C36 0.6838(5) 0.8293(6) 0.8700(3) 0.032(2) Uani d . 1.00 . .
    C C37 0.6967(5) 0.8113(5) 0.8113(3) 0.025(2) Uani d . 1.00 . .
    C C38 0.6377(5) 0.8902(5) 0.7662(3) 0.027(2) Uani d . 1.00 . .
    C C39 0.5509(6) 0.9833(6) 0.7793(3) 0.035(2) Uani d . 1.00 . .
    C C40 0.5011(6) 1.0516(6) 0.7352(4) 0.038(2) Uani d . 1.00 . .
    C C41 0.5353(6) 1.0275(6) 0.6787(3) 0.035(2) Uani d . 1.00 . .
    C C42 0.6210(5) 0.9328(5) 0.6695(3) 0.028(2) Uani d . 1.00 . .
    C C43 0.8729(6) 0.5626(6) 0.9275(3) 0.039(2) Uani d . 1.00 . .
    C C44 0.4817(7) 1.0988(6) 0.6284(4) 0.051(3) Uani d . 1.00 . .
    C C45 0.4850(6) 0.7391(6) 0.8133(4) 0.039(3) Uani d . 1.00 . .
    C C46 0.4236(6) 0.7606(6) 0.8655(3) 0.041(3) Uani d . 1.00 . .
    C C47 0.3186(8) 0.8331(8) 0.8627(4) 0.061(3) Uani d . 1.00 . .
    C C48 0.2765(7) 0.8790(7) 0.8107(4) 0.053(3) Uani d . 1.00 . .
    C C49 0.3443(6) 0.8532(6) 0.7613(4) 0.038(2) Uani d . 1.00 . .
    C C50 0.3040(6) 0.8982(6) 0.7049(4) 0.043(3) Uani d . 1.00 . .
    C C51 0.3734(7) 0.8815(7) 0.6555(4) 0.052(3) Uani d . 1.00 . .
    C C52 0.3297(8) 0.9247(8) 0.6025(4) 0.065(4) Uani d . 1.00 . .
    C C53 0.2166(8) 0.9837(7) 0.5999(4) 0.064(3) Uani d . 1.00 . .
    C C54 0.1563(7) 0.9950(7) 0.6507(5) 0.064(3) Uani d . 1.00 . .
    C C55 0.4730(7) 0.7060(7) 0.9196(4) 0.058(3) Uani d . 1.00 . .
    C C56 0.1637(9) 1.0264(8) 0.5443(5) 0.087(4) Uani d . 1.00 . .
    C C57 0.2234(5) 0.2202(6) 0.9247(3) 0.026(2) Uani d . 1.00 . .
    C C58 0.1245(5) 0.2877(5) 0.9514(3) 0.028(2) Uani d . 1.00 . .
    C C59 0.0499(6) 0.2521(7) 0.9809(3) 0.038(2) Uani d . 1.00 . .
    C C60 0.0699(6) 0.1457(7) 0.9850(3) 0.044(3) Uani d . 1.00 . .
    C C61 0.1645(6) 0.0774(6) 0.9592(3) 0.044(3) Uani d . 1.00 . .
    C C62 0.2392(5) 0.1137(6) 0.9298(3) 0.032(2) Uani d . 1.00 . .
    C C63 0.2899(5) 0.3824(5) 0.9082(3) 0.023(2) Uani d . 1.00 . .
    C C64 0.3516(5) 0.4014(5) 0.9507(3) 0.026(2) Uani d . 1.00 . .
    C C65 0.3352(6) 0.5008(6) 0.9688(3) 0.031(2) Uani d . 1.00 . .
    C C66 0.2551(6) 0.5878(6) 0.9450(3) 0.033(2) Uani d . 1.00 . .
    C C67 0.1903(6) 0.5736(6) 0.9034(3) 0.035(2) Uani d . 1.00 . .
    C C68 0.2085(5) 0.4723(6) 0.8861(3) 0.028(2) Uani d . 1.00 . .
    C C69 0.4393(5) 0.1896(5) 0.8980(3) 0.023(2) Uani d . 1.00 . .
    C C70 0.5256(5) 0.1871(5) 0.8590(3) 0.028(2) Uani d . 1.00 . .
    C C71 0.6363(5) 0.1338(6) 0.8700(3) 0.033(2) Uani d . 1.00 . .
    C C72 0.6659(5) 0.0811(5) 0.9224(3) 0.029(2) Uani d . 1.00 . .
    C C73 0.5838(6) 0.0808(6) 0.9619(3) 0.035(2) Uani d . 1.00 . .
    C C74 0.4730(5) 0.1345(5) 0.9499(3) 0.028(2) Uani d . 1.00 . .
    C C75 0.2831(5) 0.2681(5) 0.8183(3) 0.024(2) Uani d . 1.00 . .
    C C76 0.3178(5) 0.3285(5) 0.7773(3) 0.025(2) Uani d . 1.00 . .
    C C77 0.2980(6) 0.3321(6) 0.7191(3) 0.033(2) Uani d . 1.00 . .
    C C78 0.2408(6) 0.2754(6) 0.6998(3) 0.035(2) Uani d . 1.00 . .
    C C79 0.2048(6) 0.2150(6) 0.7380(3) 0.040(2) Uani d . 1.00 . .
    C C80 0.2258(6) 0.2116(6) 0.7963(3) 0.033(2) Uani d . 1.00 . .
    C C81 0.7344(7) 0.6750(8) 0.4919(3) 0.049(3) Uani d . 1.00 . .
    B B1 0.3097(6) 0.2631(6) 0.8869(3) 0.023(2) Uani d . 1.00 . .
    H H1 0.9049 0.4718 0.7069 0.0370 Uiso calc . 1.00 . .
    H H2 0.5838 0.7074 0.6928 0.0370 Uiso calc . 1.00 . .
    H H3 0.6660 0.1874 0.7210 0.0665 Uiso calc . 1.00 . .
    H H4 0.5607 0.2717 0.6962 0.0665 Uiso calc . 1.00 . .
    H H5 0.6168 0.2982 0.7469 0.0665 Uiso calc . 1.00 . .
    H H6 0.8334 0.2024 0.7556 0.0820 Uiso calc . 1.00 . .
    H H7 0.9083 0.2676 0.7462 0.0820 Uiso calc . 1.00 . .
    H H8 0.9383 0.1625 0.7151 0.0820 Uiso calc . 1.00 . .
    H H9 1.0044 0.3105 0.6523 0.1148 Uiso calc . 1.00 . .
    H H10 1.0145 0.2385 0.6014 0.1148 Uiso calc . 1.00 . .
    H H11 0.9760 0.3592 0.5911 0.1148 Uiso calc . 1.00 . .
    H H12 0.8402 0.3217 0.5080 0.1368 Uiso calc . 1.00 . .
    H H13 0.8109 0.4374 0.5246 0.1368 Uiso calc . 1.00 . .
    H H14 0.7183 0.3996 0.5086 0.1368 Uiso calc . 1.00 . .
    H H15 0.5714 0.2983 0.5682 0.1138 Uiso calc . 1.00 . .
    H H16 0.5076 0.3780 0.6149 0.1138 Uiso calc . 1.00 . .
    H H17 0.5547 0.4160 0.5593 0.1138 Uiso calc . 1.00 . .
    H H18 1.0896 0.4966 0.7327 0.0540 Uiso calc . 1.00 . .
    H H19 1.0126 0.5577 0.7827 0.0540 Uiso calc . 1.00 . .
    H H20 1.1262 0.5679 0.7696 0.0540 Uiso calc . 1.00 . .
    H H21 1.0751 0.4885 0.6423 0.0609 Uiso calc . 1.00 . .
    H H22 1.0139 0.5483 0.5886 0.0609 Uiso calc . 1.00 . .
    H H23 1.1301 0.5475 0.6002 0.0609 Uiso calc . 1.00 . .
    H H24 0.8768 0.8405 0.5631 0.0876 Uiso calc . 1.00 . .
    H H25 1.0043 0.8051 0.5555 0.0876 Uiso calc . 1.00 . .
    H H26 0.9475 0.7261 0.5463 0.0876 Uiso calc . 1.00 . .
    H H27 0.8138 0.9609 0.6986 0.1033 Uiso calc . 1.00 . .
    H H28 0.9321 0.9612 0.6878 0.1033 Uiso calc . 1.00 . .
    H H29 0.8629 0.9590 0.6363 0.1033 Uiso calc . 1.00 . .
    H H30 0.9794 0.7447 0.8139 0.0783 Uiso calc . 1.00 . .
    H H31 0.8856 0.8478 0.7951 0.0783 Uiso calc . 1.00 . .
    H H32 1.0082 0.8360 0.7850 0.0783 Uiso calc . 1.00 . .
    H H33 0.8054 0.4051 0.7963 0.0342 Uiso calc . 1.00 . .
    H H34 0.5803 0.3815 0.9148 0.0430 Uiso calc . 1.00 . .
    H H35 0.4432 0.4737 0.8528 0.0373 Uiso calc . 1.00 . .
    H H36 0.3243 0.5863 0.7961 0.0366 Uiso calc . 1.00 . .
    H H37 0.2048 0.6804 0.7261 0.0478 Uiso calc . 1.00 . .
    H H38 0.4600 0.6053 0.6112 0.0399 Uiso calc . 1.00 . .
    H H39 0.8067 0.3607 0.9299 0.0574 Uiso calc . 1.00 . .
    H H40 0.8712 0.2974 0.8773 0.0574 Uiso calc . 1.00 . .
    H H41 0.7921 0.2577 0.9151 0.0574 Uiso calc . 1.00 . .
    H H42 0.2863 0.7384 0.5860 0.0657 Uiso calc . 1.00 . .
    H H43 0.1850 0.7689 0.6291 0.0657 Uiso calc . 1.00 . .
    H H44 0.2184 0.6667 0.5949 0.0657 Uiso calc . 1.00 . .
    H H45 0.8574 0.5728 0.8158 0.0312 Uiso calc . 1.00 . .
    H H46 0.7357 0.7642 0.9481 0.0389 Uiso calc . 1.00 . .
    H H47 0.6356 0.8956 0.8837 0.0388 Uiso calc . 1.00 . .
    H H48 0.5263 0.9994 0.8180 0.0415 Uiso calc . 1.00 . .
    H H49 0.4426 1.1161 0.7437 0.0453 Uiso calc . 1.00 . .
    H H50 0.6453 0.9145 0.6310 0.0331 Uiso calc . 1.00 . .
    H H51 0.8942 0.4982 0.9081 0.0472 Uiso calc . 1.00 . .
    H H52 0.8289 0.5599 0.9610 0.0472 Uiso calc . 1.00 . .
    H H53 0.9370 0.5733 0.9381 0.0472 Uiso calc . 1.00 . .
    H H54 0.5096 1.0633 0.5935 0.0615 Uiso calc . 1.00 . .
    H H55 0.4039 1.1168 0.6318 0.0615 Uiso calc . 1.00 . .
    H H56 0.4979 1.1608 0.6283 0.0615 Uiso calc . 1.00 . .
    H H57 0.5586 0.6893 0.8143 0.0470 Uiso calc . 1.00 . .
    H H58 0.2736 0.8522 0.8969 0.0735 Uiso calc . 1.00 . .
    H H59 0.2024 0.9275 0.8088 0.0633 Uiso calc . 1.00 . .
    H H60 0.4503 0.8417 0.6578 0.0614 Uiso calc . 1.00 . .
    H H61 0.3764 0.9139 0.5688 0.0775 Uiso calc . 1.00 . .
    H H62 0.0793 1.0346 0.6493 0.0771 Uiso calc . 1.00 . .
    H H63 0.5471 0.6603 0.9116 0.0701 Uiso calc . 1.00 . .
    H H64 0.4314 0.6663 0.9353 0.0701 Uiso calc . 1.00 . .
    H H65 0.4720 0.7565 0.9463 0.0701 Uiso calc . 1.00 . .
    H H66 0.1941 1.0747 0.5274 0.1039 Uiso calc . 1.00 . .
    H H67 0.1771 0.9703 0.5190 0.1039 Uiso calc . 1.00 . .
    H H68 0.0863 1.0613 0.5510 0.1039 Uiso calc . 1.00 . .
    H H69 0.1085 0.3612 0.9490 0.0338 Uiso calc . 1.00 . .
    H H70 -0.0154 0.3008 0.9984 0.0454 Uiso calc . 1.00 . .
    H H71 0.0189 0.1206 1.0053 0.0524 Uiso calc . 1.00 . .
    H H72 0.1791 0.0041 0.9616 0.0522 Uiso calc . 1.00 . .
    H H73 0.3039 0.0640 0.9122 0.0387 Uiso calc . 1.00 . .
    H H74 0.4075 0.3430 0.9679 0.0308 Uiso calc . 1.00 . .
    H H75 0.3794 0.5091 0.9977 0.0372 Uiso calc . 1.00 . .
    H H76 0.2443 0.6563 0.9569 0.0392 Uiso calc . 1.00 . .
    H H77 0.1340 0.6325 0.8868 0.0421 Uiso calc . 1.00 . .
    H H78 0.1631 0.4642 0.8577 0.0332 Uiso calc . 1.00 . .
    H H79 0.5075 0.2238 0.8231 0.0341 Uiso calc . 1.00 . .
    H H80 0.6918 0.1332 0.8417 0.0394 Uiso calc . 1.00 . .
    H H81 0.7415 0.0460 0.9308 0.0349 Uiso calc . 1.00 . .
    H H82 0.6026 0.0439 0.9976 0.0421 Uiso calc . 1.00 . .
    H H83 0.4180 0.1335 0.9782 0.0341 Uiso calc . 1.00 . .
    H H84 0.3570 0.3692 0.7899 0.0297 Uiso calc . 1.00 . .
    H H85 0.3240 0.3739 0.6930 0.0394 Uiso calc . 1.00 . .
    H H86 0.2262 0.2780 0.6602 0.0420 Uiso calc . 1.00 . .
    H H87 0.1653 0.1752 0.7249 0.0483 Uiso calc . 1.00 . .
    H H88 0.2000 0.1689 0.8219 0.0399 Uiso calc . 1.00 . .
loop_
    _atom_site_aniso_label
    _atom_site_aniso_U_11
    _atom_site_aniso_U_22
    _atom_site_aniso_U_33
    _atom_site_aniso_U_12
    _atom_site_aniso_U_13
    _atom_site_aniso_U_23
    Yb1 0.0231(2) 0.0338(2) 0.0214(2) -0.0146(2) 0.00770(10)
                                                           -0.0081(2)
    Yb2 0.0136(2) 0.0213(2) 0.0218(2) -0.00430(10)
                                                 0.00250(10)
                                                           -0.00200(10)
    S1 0.0280(10)
                0.0460(10)
                         0.0212(10) -0.0128(9)  0.0000(8) -0.0007(9)
    F1 0.090(4) 0.109(5) 0.027(3) -0.059(4) -0.009(3) -0.006(3)
    F2 0.060(3) 0.079(4) 0.038(3) -0.035(3) 0.021(2) -0.020(3)
    F3 0.116(5) 0.081(4) 0.030(3) -0.058(4) -0.001(3) 0.012(3)
    O1 0.035(3) 0.040(3) 0.019(3) -0.032(3) 0.007(2) -0.009(2)
    O2 0.013(2) 0.031(3) 0.022(3) -0.005(2) -0.002(2) 0.003(2)
    O3 0.039(3) 0.047(3) 0.021(3) -0.025(3) 0.003(2) -0.007(2)
    O4 0.031(3) 0.040(3) 0.027(3) -0.020(2) 0.003(2) -0.001(2)
    O5 0.031(3) 0.063(4) 0.057(4) -0.002(3) -0.008(3) 0.009(3)
    N1 0.019(3) 0.026(3) 0.027(3) -0.007(3) -0.001(2) -0.006(3)
    N2 0.027(3) 0.033(4) 0.027(4) -0.018(3) 0.003(3) -0.003(3)
    N3 0.016(3) 0.020(3) 0.031(3) -0.007(3) 0.001(2) -0.003(3)
    N4 0.019(3) 0.030(4) 0.027(3) -0.011(3) 0.003(2) -0.003(3)
    N5 0.033(4) 0.036(4) 0.052(5) -0.016(3) -0.001(3) -0.010(4)
    N6 0.037(4) 0.049(5) 0.079(6) -0.006(4) -0.005(4) 0.001(4)
    C1 0.037(4) 0.032(5) 0.030(4) -0.016(4) 0.013(3) -0.014(3)
    C2 0.039(5) 0.027(5) 0.051(5) -0.010(4) 0.006(4) -0.014(4)
    C3 0.056(6) 0.034(5) 0.058(6) -0.024(5) 0.026(5) -0.024(4)
    C4 0.085(7) 0.038(5) 0.024(5) -0.027(5) 0.019(4) -0.012(4)
    C5 0.055(5) 0.050(6) 0.050(6) -0.025(5) -0.006(4) -0.027(4)
    C6 0.016(4) 0.027(4) 0.033(4) -0.007(3)  0.000(3) 0.008(3)
    C7 0.015(3) 0.029(4) 0.030(4) -0.009(3) 0.008(3) -0.009(3)
    C8 0.015(4) 0.041(5) 0.048(5) -0.010(4) -0.005(3) 0.021(4)
    C9 0.017(4) 0.019(4) 0.079(7) -0.007(3) 0.001(4) 0.002(4)
    C10 0.023(4) 0.042(5) 0.042(5) -0.019(4) 0.005(3) -0.016(4)
    C11 0.059(6) 0.049(6) 0.068(7) -0.033(5) 0.017(5) -0.015(5)
    C12 0.058(6) 0.042(6) 0.086(8) 0.004(5) -0.002(5) -0.016(5)
    C13 0.054(6) 0.052(7) 0.180(10)
                                  -0.023(6) 0.061(7) -0.060(7)
    C14 0.220(10)
                0.078(8) 0.050(7) -0.065(9) 0.066(8) -0.031(6)
    C15 0.130(10)
                0.067(8) 0.096(9) -0.035(7) -0.046(7) -0.026(6)
    C16 0.019(4) 0.059(6) 0.052(5) -0.011(4) -0.005(4) 0.014(5)
    C17 0.038(5) 0.059(6) 0.060(6) -0.024(5) 0.025(4) -0.021(5)
    C18 0.045(5) 0.134(10) 0.056(6) -0.056(6) -0.013(4) 0.050(6)
    C19 0.048(6) 0.039(6) 0.180(10)
                                  -0.030(5) 0.005(7) 0.004(7)
    C20 0.039(5) 0.098(8) 0.081(7) -0.050(5) 0.020(5) -0.046(6)
    C21 0.022(4) 0.031(4) 0.034(5) -0.010(3) -0.002(3) -0.010(4)
    C22 0.046(5) 0.033(5) 0.021(4) -0.016(4) -0.005(3) -0.004(3)
    C23 0.052(5) 0.035(5) 0.023(4) -0.019(4) 0.001(4) -0.004(3)
    C24 0.036(4) 0.038(5) 0.026(4) -0.020(4) 0.009(3) -0.012(3)
    C25 0.024(4) 0.030(4) 0.025(4) -0.014(3) 0.010(3) -0.006(3)
    C26 0.026(4) 0.028(4) 0.026(4) -0.015(3) 0.004(3) -0.003(3)
    C27 0.025(4) 0.036(5) 0.034(4) -0.016(4) 0.010(3) -0.003(4)
    C28 0.020(4) 0.038(5) 0.067(6) -0.016(4) 0.002(4) -0.005(4)
    C29 0.027(4) 0.043(5) 0.052(5) -0.023(4) -0.008(4) 0.006(4)
    C30 0.036(4) 0.042(5) 0.030(4) -0.024(4) -0.006(3) 0.006(4)
    C31 0.059(6) 0.044(6) 0.043(5) -0.021(5) -0.005(4) 0.001(4)
    C32 0.044(5) 0.064(6) 0.070(7) -0.034(5) -0.026(5) 0.016(5)
    C33 0.019(4) 0.026(4) 0.034(4) -0.010(3) 0.002(3) -0.001(3)
    C34 0.022(4) 0.046(5) 0.027(4) -0.015(4) 0.001(3) -0.003(4)
    C35 0.032(4) 0.046(5) 0.021(4) -0.016(4) 0.002(3) -0.006(4)
    C36 0.029(4) 0.035(5) 0.033(4) -0.012(4) 0.004(3) -0.013(4)
    C37 0.021(3) 0.026(4) 0.032(4) -0.015(3) 0.004(3) -0.005(3)
    C38 0.018(4) 0.028(4) 0.038(5) -0.010(3) -0.001(3) -0.005(3)
    C39 0.026(4) 0.035(5) 0.040(5) -0.008(4) 0.004(4) -0.011(4)
    C40 0.031(4) 0.024(4) 0.049(5) 0.002(4) 0.006(4) -0.016(4)
    C41 0.024(4) 0.025(4) 0.053(5) -0.006(3) -0.008(4) -0.001(4)
    C42 0.021(4) 0.028(4) 0.030(4) -0.004(3) -0.002(3) -0.003(3)
    C43 0.043(5) 0.046(5) 0.026(4) -0.016(4) 0.004(4) 0.002(4)
    C44 0.043(5) 0.040(5) 0.057(6) 0.003(4) -0.009(4) -0.006(4)
    C45 0.031(4) 0.040(5) 0.052(6) -0.019(4) -0.005(4) -0.009(4)
    C46 0.039(5) 0.041(5) 0.048(5) -0.019(4) 0.003(4) -0.013(4)
    C47 0.056(6) 0.062(7) 0.059(7) -0.015(5) 0.021(5) -0.022(5)
    C48 0.042(5) 0.047(6) 0.061(7) -0.007(4) 0.008(5) -0.014(5)
    C49 0.028(4) 0.033(5) 0.054(6) -0.013(4) 0.001(4) -0.006(4)
    C50 0.026(4) 0.035(5) 0.064(6) -0.008(4) 0.006(4) -0.008(4)
    C51 0.039(5) 0.051(6) 0.067(7) -0.020(5) -0.001(5) 0.008(5)
    C52 0.053(6) 0.061(7) 0.083(8) -0.026(5) -0.008(5) 0.013(6)
    C53 0.066(7) 0.046(6) 0.068(7) -0.008(5) -0.011(6) 0.014(5)
    C54 0.039(5) 0.046(6) 0.097(9) -0.001(5) -0.013(6) -0.009(6)
    C55 0.061(6) 0.078(7) 0.047(6) -0.038(6) 0.001(5) -0.009(5)
    C56 0.104(9) 0.058(7) 0.092(9) -0.022(7) -0.027(7) 0.016(6)
    C57 0.024(4) 0.030(4) 0.021(4) -0.005(3) -0.010(3) 0.008(3)
    C58 0.027(4) 0.033(4) 0.023(4) -0.009(3) -0.004(3) 0.000(3)
    C59 0.026(4) 0.051(6) 0.031(5) -0.008(4) -0.002(3) 0.002(4)
    C60 0.036(5) 0.061(6) 0.040(5) -0.026(5) 0.002(4) 0.011(4)
    C61 0.044(5) 0.043(5) 0.049(5) -0.025(4) -0.004(4) 0.015(4)
    C62 0.021(4) 0.037(5) 0.032(4) -0.002(3) -0.003(3) 0.004(4)
    C63 0.022(4) 0.028(4) 0.020(4) -0.008(3) 0.004(3) -0.004(3)
    C64 0.021(4) 0.028(4) 0.023(4) -0.005(3) 0.002(3) 0.000(3)
    C65 0.035(4) 0.047(5) 0.019(4) -0.024(4) 0.001(3) -0.002(4)
    C66 0.041(4) 0.025(4) 0.035(5) -0.015(4) 0.010(4) -0.010(4)
    C67 0.035(4) 0.028(5) 0.030(4) 0.001(4) 0.004(3) 0.003(4)
    C68 0.027(4) 0.030(4) 0.020(4) -0.004(3) -0.006(3) 0.002(3)
    C69 0.023(4) 0.018(4) 0.024(4) -0.004(3) 0.002(3) 0.001(3)
    C70 0.031(4) 0.026(4) 0.026(4) -0.008(3) -0.003(3) 0.002(3)
    C71 0.022(4) 0.038(5) 0.041(5) -0.013(4) 0.002(3) -0.005(4)
    C72 0.022(4) 0.020(4) 0.044(5) -0.005(3) -0.012(3) -0.001(3)
    C73 0.035(4) 0.032(5) 0.033(4) -0.006(4) -0.004(3) 0.009(4)
    C74 0.022(4) 0.025(4) 0.030(4) -0.001(3) 0.000(3) 0.010(3)
    C75 0.017(3) 0.020(4) 0.028(4) -0.001(3) 0.003(3) -0.004(3)
    C76 0.022(4) 0.018(4) 0.028(4) -0.001(3) -0.001(3) 0.000(3)
    C77 0.027(4) 0.029(5) 0.030(4) 0.004(3) 0.005(3)  0.000(3)
    C78 0.036(4) 0.036(5) 0.021(4) 0.001(4)  0.000(3) -0.004(4)
    C79 0.036(5) 0.049(5) 0.037(5) -0.016(4) -0.009(4) -0.006(4)
    C80 0.030(4) 0.037(5) 0.029(4) -0.009(4) -0.002(3) -0.003(4)
    C81 0.057(6) 0.076(7) 0.023(5) -0.037(6) -0.001(4) 0.007(5)
    B1 0.023(4) 0.022(5) 0.020(4) -0.005(4) -0.001(3) -0.003(3)
_geom_special_details
;
;
loop_
    _geom_bond_atom_site_label_1
    _geom_bond_atom_site_label_2
    _geom_bond_site_symmetry_1
    _geom_bond_site_symmetry_2
    _geom_bond_distance
    _geom_bond_publ_flag
    Yb1 Yb2 . . 3.5990(4) yes
    Yb1 O1 . . 2.255(4) yes
    Yb1 O2 . . 2.207(4) yes
    Yb1 O3 . . 2.361(4) yes
    Yb1 N1 . . 2.408(5) yes
    Yb1 N2 . . 2.424(5) yes
    Yb1 C1 . . 2.651(7) no
    Yb1 C2 . . 2.704(8) no
    Yb1 C3 . . 2.660(8) no
    Yb1 C4 . . 2.635(8) no
    Yb1 C5 . . 2.622(8) no
    Yb1 Cg1 . . 2.3750(3) yes
    Yb2 O1 . . 2.295(5) yes
    Yb2 O2 . . 2.214(4) yes
    Yb2 O4 . . 2.332(5) yes
    Yb2 N3 . . 2.408(6) yes
    Yb2 N4 . . 2.389(6) yes
    Yb2 C6 . . 2.611(6) no
    Yb2 C7 . . 2.598(6) no
    Yb2 C8 . . 2.648(7) no
    Yb2 C9 . . 2.698(7) no
    Yb2 C10 . . 2.677(7) no
    Yb2 Cg2 . . 2.3585(3) yes
    S1 O3 . . 1.450(5) no
    S1 O4 . . 1.460(5) no
    S1 O5 . . 1.410(5) no
    S1 C81 . . 1.821(8) no
    F1 C81 . . 1.324(9) no
    F2 C81 . . 1.341(10) no
    F3 C81 . . 1.319(10) no
    N1 C21 . . 1.347(8) no
    N1 C25 . . 1.342(8) no
    N2 C26 . . 1.349(8) no
    N2 C30 . . 1.351(9) no
    N3 C33 . . 1.333(8) no
    N3 C37 . . 1.361(8) no
    N4 C38 . . 1.346(9) no
    N4 C42 . . 1.347(8) no
    N5 C45 . . 1.327(10) no
    N5 C49 . . 1.355(9) no
    N6 C50 . . 1.353(9) no
    N6 C54 . . 1.340(10)
                       no
    C1 C2 . . 1.430(10)
                      no
    C1 C5 . . 1.390(10)
                      no
    C1 C11 . . 1.510(10)
                       no
    C1 Cg1 . . 1.188(7) no
    C2 C3 . . 1.380(10)
                      no
    C2 C12 . . 1.490(10)
                       no
    C2 Cg1 . . 1.200(9) no
    C3 C4 . . 1.390(10)
                      no
    C3 C13 . . 1.540(10)
                       no
    C3 Cg1 . . 1.181(8) no
    C4 C5 . . 1.440(10)
                      no
    C4 C14 . . 1.510(10)
                       no
    C4 Cg1 . . 1.197(8) no
    C5 C15 . . 1.510(10)
                       no
    C5 Cg1 . . 1.207(8) no
    C6 C7 . . 1.424(9) no
    C6 C10 . . 1.401(10) no
    C6 C16 . . 1.494(10) no
    C6 Cg2 . . 1.195(7) no
    C7 C8 . . 1.406(10) no
    C7 C17 . . 1.510(10)
                       no
    C7 Cg2 . . 1.210(7) no
    C8 C9 . . 1.410(10)
                      no
    C8 C18 . . 1.530(10)
                       no
    C8 Cg2 . . 1.201(8) no
    C9 C10 . . 1.410(10)
                       no
    C9 C19 . . 1.490(10)
                       no
    C9 Cg2 . . 1.204(8) no
    C10 C20 . . 1.490(10)
                        no
    C10 Cg2 . . 1.189(8) no
    C21 C22 . . 1.401(9) no
    C22 C23 . . 1.380(10)
                        no
    C22 C31 . . 1.500(10)
                        no
    C23 C24 . . 1.367(10) no
    C24 C25 . . 1.394(9) no
    C25 C26 . . 1.474(9) no
    C26 C27 . . 1.403(9) no
    C27 C28 . . 1.370(10)
                        no
    C28 C29 . . 1.370(10)
                        no
    C29 C30 . . 1.389(10) no
    C29 C32 . . 1.510(10)
                        no
    C33 C34 . . 1.368(10) no
    C34 C35 . . 1.400(10)
                        no
    C34 C43 . . 1.510(10)
                        no
    C35 C36 . . 1.381(10) no
    C36 C37 . . 1.394(9) no
    C37 C38 . . 1.496(9) no
    C38 C39 . . 1.384(10) no
    C39 C40 . . 1.370(10)
                        no
    C40 C41 . . 1.380(10)
                        no
    C41 C42 . . 1.378(10) no
    C41 C44 . . 1.520(10)
                        no
    C45 C46 . . 1.400(10)
                        no
    C46 C47 . . 1.370(10)
                        no
    C46 C55 . . 1.480(10)
                        no
    C47 C48 . . 1.390(10)
                        no
    C48 C49 . . 1.390(10)
                        no
    C49 C50 . . 1.460(10)
                        no
    C50 C51 . . 1.400(10)
                        no
    C51 C52 . . 1.400(10)
                        no
    C52 C53 . . 1.390(10)
                        no
    C53 C54 . . 1.370(10)
                        no
    C53 C56 . . 1.500(10)
                        no
    C57 C58 . . 1.407(9) no
    C57 C62 . . 1.398(10) no
    C57 B1 . . 1.652(10) no
    C58 C59 . . 1.382(10) no
    C59 C60 . . 1.380(10)
                        no
    C60 C61 . . 1.370(10)
                        no
    C61 C62 . . 1.382(10) no
    C63 C64 . . 1.404(9) no
    C63 C68 . . 1.393(9) no
    C63 B1 . . 1.650(10)
                       no
    C64 C65 . . 1.384(10) no
    C65 C66 . . 1.377(10) no
    C66 C67 . . 1.390(10)
                        no
    C67 C68 . . 1.400(10)
                        no
    C69 C70 . . 1.398(9) no
    C69 C74 . . 1.396(9) no
    C69 B1 . . 1.645(10) no
    C70 C71 . . 1.386(9) no
    C71 C72 . . 1.389(10) no
    C72 C73 . . 1.370(10) no
    C73 C74 . . 1.392(9) no
    C75 C76 . . 1.397(9) no
    C75 C80 . . 1.393(10) no
    C75 B1 . . 1.656(10) no
    C76 C77 . . 1.389(10) no
    C77 C78 . . 1.367(11) no
    C78 C79 . . 1.370(10)
                        no
    C79 C80 . . 1.398(10) no
    O1 H1 . . 0.791 no
    O2 H2 . . 0.949 no
    C11 H3 . . 0.948 no
    C11 H4 . . 0.948 no
    C11 H5 . . 0.949 no
    C12 H6 . . 0.947 no
    C12 H7 . . 0.951 no
    C12 H8 . . 0.948 no
    C13 H9 . . 0.949 no
    C13 H10 . . 0.950 no
    C13 H11 . . 0.950 no
    C14 H12 . . 0.954 no
    C14 H13 . . 0.942 no
    C14 H14 . . 0.951 no
    C15 H15 . . 0.948 no
    C15 H16 . . 0.947 no
    C15 H17 . . 0.951 no
    C16 H18 . . 0.949 no
    C16 H19 . . 0.947 no
    C16 H20 . . 0.951 no
    C17 H21 . . 0.950 no
    C17 H22 . . 0.950 no
    C17 H23 . . 0.950 no
    C18 H24 . . 0.951 no
    C18 H25 . . 0.947 no
    C18 H26 . . 0.949 no
    C19 H27 . . 0.951 no
    C19 H28 . . 0.952 no
    C19 H29 . . 0.947 no
    C20 H30 . . 0.949 no
    C20 H31 . . 0.951 no
    C20 H32 . . 0.949 no
    C21 H33 . . 0.951 no
    C23 H34 . . 0.951 no
    C24 H35 . . 0.951 no
    C27 H36 . . 0.951 no
    C28 H37 . . 0.950 no
    C30 H38 . . 0.953 no
    C31 H39 . . 0.949 no
    C31 H40 . . 0.949 no
    C31 H41 . . 0.950 no
    C32 H42 . . 0.948 no
    C32 H43 . . 0.948 no
    C32 H44 . . 0.951 no
    C33 H45 . . 0.951 no
    C35 H46 . . 0.950 no
    C36 H47 . . 0.951 no
    C39 H48 . . 0.950 no
    C40 H49 . . 0.950 no
    C42 H50 . . 0.953 no
    C43 H51 . . 0.949 no
    C43 H52 . . 0.950 no
    C43 H53 . . 0.949 no
    C44 H54 . . 0.950 no
    C44 H55 . . 0.947 no
    C44 H56 . . 0.949 no
    C45 H57 . . 0.951 no
    C47 H58 . . 0.950 no
    C48 H59 . . 0.950 no
    C51 H60 . . 0.952 no
    C52 H61 . . 0.953 no
    C54 H62 . . 0.951 no
    C55 H63 . . 0.950 no
    C55 H64 . . 0.948 no
    C55 H65 . . 0.950 no
    C56 H66 . . 0.947 no
    C56 H67 . . 0.947 no
    C56 H68 . . 0.949 no
    C58 H69 . . 0.951 no
    C59 H70 . . 0.947 no
    C60 H71 . . 0.950 no
    C61 H72 . . 0.951 no
    C62 H73 . . 0.951 no
    C64 H74 . . 0.951 no
    C65 H75 . . 0.952 no
    C66 H76 . . 0.950 no
    C67 H77 . . 0.952 no
    C68 H78 . . 0.951 no
    C70 H79 . . 0.952 no
    C71 H80 . . 0.952 no
    C72 H81 . . 0.950 no
    C73 H82 . . 0.951 no
    C74 H83 . . 0.950 no
    C76 H84 . . 0.951 no
    C77 H85 . . 0.951 no
    C78 H86 . . 0.951 no
    C79 H87 . . 0.950 no
    C80 H88 . . 0.950 no
loop_
    _geom_contact_atom_site_label_1
    _geom_contact_atom_site_label_2
    _geom_contact_distance
    _geom_contact_site_symmetry_1
    _geom_contact_site_symmetry_2
    _geom_contact_publ_flag
    Yb1 Yb2 3.5990(4) . . no
    Yb1 C1 2.651(7) . . no
    Yb1 C2 2.704(8) . . no
    Yb1 C3 2.660(8) . . no
    Yb1 C4 2.635(8) . . no
    Yb1 C5 2.622(8) . . no
    Yb2 C6 2.611(6) . . no
    Yb2 C7 2.598(6) . . no
    Yb2 C8 2.648(7) . . no
    Yb2 C9 2.698(7) . . no
    Yb2 C10 2.677(7) . . no
    F1 C15 3.430(10)
                   . 2_666 no
    F2 C17 3.287(9) . 2_766 no
    F3 C56 3.570(10)
                   . 2_676 no
    O2 N5 3.012(8) . . no
    O2 C45 3.406(10) . . no
    O5 C52 3.180(10)
                   . . no
    O5 C51 3.250(10)
                   . . no
    N2 N5 3.540(9) . . no
    N3 C45 3.529(9) . . no
    N5 C26 3.291(9) . . no
    N5 C38 3.314(9) . . no
    N5 C27 3.325(10) . . no
    N5 C39 3.520(10)
                   . . no
    C6 C28 3.491(9) . 1_655 no
    C7 C32 3.568(10) . 1_655 no
    C16 C28 3.490(10)
                    . 1_655 no
    C16 C77 3.540(10)
                    . 1_655 no
    C18 C56 3.570(10)
                    . 2_676 no
    C23 C70 3.490(10)
                    . . no
    C23 C71 3.560(10)
                    . . no
    C23 C64 3.580(10)
                    . . no
    C24 C64 3.501(9) . . no
    C25 C45 3.360(10)
                    . . no
    C26 C45 3.340(10)
                    . . no
    C27 C45 3.470(10)
                    . . no
    C27 C49 3.570(10)
                    . . no
    C28 C49 3.460(10)
                    . . no
    C28 C50 3.580(10)
                    . . no
    C29 C51 3.480(10)
                    . . no
    C29 C50 3.520(10)
                    . . no
    C32 C52 3.470(10)
                    . . no
    C32 C51 3.530(10)
                    . . no
    C32 C53 3.600(10)
                    . . no
    C36 C45 3.600(10)
                    . . no
    C37 C45 3.258(9) . . no
    C38 C45 3.470(10) . . no
    C39 C70 3.340(10)
                    . 1_565 no
    C39 C71 3.520(10)
                    . 1_565 no
    C41 C51 3.480(10)
                    . . no
    C42 C51 3.580(10)
                    . . no
    C43 C58 3.590(10)
                    . 2_667 no
    C44 C78 3.560(10)
                    . 1_565 no
loop_
    _geom_angle_atom_site_label_1
    _geom_angle_atom_site_label_2
    _geom_angle_atom_site_label_3
    _geom_angle_site_symmetry_1
    _geom_angle_site_symmetry_2
    _geom_angle_site_symmetry_3
    _geom_angle
    _geom_angle_publ_flag
    Yb2 Yb1 O1 . . . 38.10(10)
                             no
    Yb2 Yb1 O2 . . . 35.60(10)
                             no
    Yb2 Yb1 O3 . . . 75.50(10)
                             no
    Yb2 Yb1 N1 . . . 97.50(10)
                             no
    Yb2 Yb1 N2 . . . 112.90(10)
                              no
    Yb2 Yb1 C1 . . . 157.9(2) no
    Yb2 Yb1 C2 . . . 127.4(2) no
    Yb2 Yb1 C3 . . . 113.8(2) no
    Yb2 Yb1 C4 . . . 125.3(2) no
    Yb2 Yb1 C5 . . . 156.2(2) no
    Yb2 Yb1 Cg1 . . . 140.090(10)
                                no
    O1 Yb1 O2 . . . 71.5(2) no
    O1 Yb1 O3 . . . 95.5(2) no
    O1 Yb1 N1 . . . 93.7(2) no
    O1 Yb1 N2 . . . 145.1(2) no
    O1 Yb1 C1 . . . 120.0(2) no
    O1 Yb1 C2 . . . 89.2(2) no
    O1 Yb1 C3 . . . 80.0(2) no
    O1 Yb1 C4 . . . 102.7(2) no
    O1 Yb1 C5 . . . 131.0(2) no
    O1 Yb1 Cg1 . . . 105.30(10)
                              no
    O2 Yb1 O3 . . . 76.4(2) no
    O2 Yb1 N1 . . . 83.4(2) no
    O2 Yb1 N2 . . . 77.3(2) no
    O2 Yb1 C1 . . . 158.7(2) no
    O2 Yb1 C2 . . . 154.8(2) no
    O2 Yb1 C3 . . . 149.2(2) no
    O2 Yb1 C4 . . . 148.5(2) no
    O2 Yb1 C5 . . . 153.9(2) no
    O2 Yb1 Cg1 . . . 174.70(10)
                              no
    O3 Yb1 N1 . . . 153.8(2) no
    O3 Yb1 N2 . . . 92.0(2) no
    O3 Yb1 C1 . . . 117.4(2) no
    O3 Yb1 C2 . . . 122.9(2) no
    O3 Yb1 C3 . . . 95.4(2) no
    O3 Yb1 C4 . . . 73.4(2) no
    O3 Yb1 C5 . . . 87.0(2) no
    O3 Yb1 Cg1 . . . 99.90(10)
                             no
    N1 Yb1 N2 . . . 67.0(2) no
    N1 Yb1 C1 . . . 78.2(2) no
    N1 Yb1 C2 . . . 81.7(2) no
    N1 Yb1 C3 . . . 110.4(2) no
    N1 Yb1 C4 . . . 128.1(2) no
    N1 Yb1 C5 . . . 105.1(2) no
    N1 Yb1 Cg1 . . . 101.20(10)
                              no
    N2 Yb1 C1 . . . 85.7(2) no
    N2 Yb1 C2 . . . 114.8(2) no
    N2 Yb1 C3 . . . 133.2(2) no
    N2 Yb1 C4 . . . 112.1(3) no
    N2 Yb1 C5 . . . 83.4(2) no
    N2 Yb1 Cg1 . . . 106.90(10)
                              no
    C1 Yb1 C2 . . . 30.9(2) no
    C1 Yb1 C3 . . . 50.2(2) no
    C1 Yb1 C4 . . . 50.9(2) no
    C1 Yb1 C5 . . . 30.5(2) no
    C1 Yb1 Cg1 . . . 26.60(10)
                             no
    C2 Yb1 C3 . . . 29.8(2) no
    C2 Yb1 C4 . . . 50.3(3) no
    C2 Yb1 C5 . . . 50.9(3) no
    C2 Yb1 Cg1 . . . 26.3(2) no
    C3 Yb1 C4 . . . 30.4(3) no
    C3 Yb1 C5 . . . 51.1(3) no
    C3 Yb1 Cg1 . . . 26.4(2) no
    C4 Yb1 C5 . . . 31.8(3) no
    C4 Yb1 Cg1 . . . 27.0(2) no
    C5 Yb1 Cg1 . . . 27.4(2) no
    Yb1 Yb2 O1 . . . 37.30(10)
                             no
    Yb1 Yb2 O2 . . . 35.50(10)
                             no
    Yb1 Yb2 O4 . . . 75.70(10)
                             no
    Yb1 Yb2 N3 . . . 98.20(10)
                             no
    Yb1 Yb2 N4 . . . 116.70(10)
                              no
    Yb1 Yb2 C6 . . . 121.5(2) no
    Yb1 Yb2 C7 . . . 113.0(2) no
    Yb1 Yb2 C8 . . . 131.9(2) no
    Yb1 Yb2 C9 . . . 162.4(2) no
    Yb1 Yb2 C10 . . . 150.0(2) no
    Yb1 Yb2 Cg2 . . . 140.080(10)
                                no
    O1 Yb2 O2 . . . 70.7(2) no
    O1 Yb2 O4 . . . 94.6(2) no
    O1 Yb2 N3 . . . 97.0(2) no
    O1 Yb2 N4 . . . 150.1(2) no
    O1 Yb2 C6 . . . 84.2(2) no
    O1 Yb2 C7 . . . 81.8(2) no
    O1 Yb2 C8 . . . 110.0(2) no
    O1 Yb2 C9 . . . 131.8(2) no
    O1 Yb2 C10 . . . 113.4(2) no
    O1 Yb2 Cg2 . . . 105.40(10)
                              no
    O2 Yb2 O4 . . . 77.10(10)
                            no
    O2 Yb2 N3 . . . 81.8(2) no
    O2 Yb2 N4 . . . 81.5(2) no
    O2 Yb2 C6 . . . 151.0(2) no
    O2 Yb2 C7 . . . 147.7(2) no
    O2 Yb2 C8 . . . 151.4(2) no
    O2 Yb2 C9 . . . 157.2(2) no
    O2 Yb2 C10 . . . 157.1(2) no
    O2 Yb2 Cg2 . . . 175.40(10)
                              no
    O4 Yb2 N3 . . . 151.0(2) no
    O4 Yb2 N4 . . . 89.3(2) no
    O4 Yb2 C6 . . . 120.3(2) no
    O4 Yb2 C7 . . . 88.9(2) no
    O4 Yb2 C8 . . . 74.3(2) no
    O4 Yb2 C9 . . . 94.6(2) no
    O4 Yb2 C10 . . . 123.4(2) no
    O4 Yb2 Cg2 . . . 101.10(10)
                              no
    N3 Yb2 N4 . . . 67.8(2) no
    N3 Yb2 C6 . . . 87.3(2) no
    N3 Yb2 C7 . . . 119.1(2) no
    N3 Yb2 C8 . . . 125.3(2) no
    N3 Yb2 C9 . . . 97.3(2) no
    N3 Yb2 C10 . . . 75.4(2) no
    N3 Yb2 Cg2 . . . 101.30(10)
                              no
    N4 Yb2 C6 . . . 119.0(2) no
    N4 Yb2 C7 . . . 128.0(2) no
    N4 Yb2 C8 . . . 99.6(2) no
    N4 Yb2 C9 . . . 77.2(2) no
    N4 Yb2 C10 . . . 88.4(2) no
    N4 Yb2 Cg2 . . . 102.90(10)
                              no
    C6 Yb2 C7 . . . 31.7(2) no
    C6 Yb2 C8 . . . 51.3(2) no
    C6 Yb2 C9 . . . 50.9(2) no
    C6 Yb2 C10 . . . 30.7(2) no
    C6 Yb2 Cg2 . . . 27.20(10)
                             no
    C7 Yb2 C8 . . . 31.1(2) no
    C7 Yb2 C9 . . . 51.2(2) no
    C7 Yb2 C10 . . . 51.3(2) no
    C7 Yb2 Cg2 . . . 27.7(2) no
    C8 Yb2 C9 . . . 30.6(2) no
    C8 Yb2 C10 . . . 50.6(2) no
    C8 Yb2 Cg2 . . . 27.0(2) no
    C9 Yb2 C10 . . . 30.5(2) no
    C9 Yb2 Cg2 . . . 26.5(2) no
    C10 Yb2 Cg2 . . . 26.4(2) no
    O3 S1 O4 . . . 113.4(3) no
    O3 S1 O5 . . . 115.4(3) no
    O3 S1 C81 . . . 103.5(4) no
    O4 S1 O5 . . . 115.5(3) no
    O4 S1 C81 . . . 102.1(3) no
    O5 S1 C81 . . . 104.6(4) no
    Yb1 O1 Yb2 . . . 104.5(2) yes
    Yb1 O2 Yb2 . . . 109.0(2) yes
    Yb1 O3 S1 . . . 132.4(3) no
    Yb2 O4 S1 . . . 132.6(3) no
    Yb1 N1 C21 . . . 121.5(4) no
    Yb1 N1 C25 . . . 120.3(4) no
    C21 N1 C25 . . . 117.5(6) no
    Yb1 N2 C26 . . . 119.4(4) no
    Yb1 N2 C30 . . . 121.0(4) no
    C26 N2 C30 . . . 118.5(6) no
    Yb2 N3 C33 . . . 122.0(5) no
    Yb2 N3 C37 . . . 119.1(4) no
    C33 N3 C37 . . . 118.3(6) no
    Yb2 N4 C38 . . . 120.9(5) no
    Yb2 N4 C42 . . . 121.2(5) no
    C38 N4 C42 . . . 117.5(6) no
    C45 N5 C49 . . . 116.9(7) no
    C50 N6 C54 . . . 117.1(8) no
    Yb1 C1 C2 . . . 76.6(4) no
    Yb1 C1 C5 . . . 73.6(4) no
    Yb1 C1 C11 . . . 122.9(5) no
    Yb1 C1 Cg1 . . . 63.6(3) no
    C2 C1 C5 . . . 109.0(7) no
    C2 C1 C11 . . . 123.5(7) no
    C2 C1 Cg1 . . . 53.7(4) no
    C5 C1 C11 . . . 126.9(8) no
    C5 C1 Cg1 . . . 55.3(5) no
    C11 C1 Cg1 . . . 173.1(7) no
    Yb1 C2 C1 . . . 72.5(4) no
    Yb1 C2 C3 . . . 73.3(5) no
    Yb1 C2 C12 . . . 125.6(6) no
    Yb1 C2 Cg1 . . . 61.4(3) no
    C1 C2 C3 . . . 106.9(7) no
    C1 C2 C12 . . . 126.8(8) no
    C1 C2 Cg1 . . . 52.9(4) no
    C3 C2 C12 . . . 125.9(8) no
    C3 C2 Cg1 . . . 53.9(5) no
    C12 C2 Cg1 . . . 173.0(8) no
    Yb1 C3 C2 . . . 76.9(5) no
    Yb1 C3 C4 . . . 73.8(5) no
    Yb1 C3 C13 . . . 121.2(5) no
    Yb1 C3 Cg1 . . . 63.2(3) no
    C2 C3 C4 . . . 110.0(7) no
    C2 C3 C13 . . . 124.6(9) no
    C2 C3 Cg1 . . . 55.2(5) no
    C4 C3 C13 . . . 125.0(9) no
    C4 C3 Cg1 . . . 54.8(5) no
    C13 C3 Cg1 . . . 175.6(8) no
    Yb1 C4 C3 . . . 75.8(5) no
    Yb1 C4 C5 . . . 73.6(4) no
    Yb1 C4 C14 . . . 122.6(6) no
    Yb1 C4 Cg1 . . . 64.3(3) no
    C3 C4 C5 . . . 107.2(7) no
    C3 C4 C14 . . . 126.6(10) no
    C3 C4 Cg1 . . . 53.7(5) no
    C5 C4 C14 . . . 126.2(9) no
    C5 C4 Cg1 . . . 53.5(5) no
    C14 C4 Cg1 . . . 173.0(8) no
    Yb1 C5 C1 . . . 75.9(4) no
    Yb1 C5 C4 . . . 74.6(5) no
    Yb1 C5 C15 . . . 120.4(6) no
    Yb1 C5 Cg1 . . . 64.9(3) no
    C1 C5 C4 . . . 106.9(7) no
    C1 C5 C15 . . . 126.9(9) no
    C1 C5 Cg1 . . . 54.0(5) no
    C4 C5 C15 . . . 126.0(9) no
    C4 C5 Cg1 . . . 52.9(5) no
    C15 C5 Cg1 . . . 174.8(8) no
    Yb2 C6 C7 . . . 73.6(4) no
    Yb2 C6 C10 . . . 77.2(4) no
    Yb2 C6 C16 . . . 117.5(4) no
    Yb2 C6 Cg2 . . . 64.5(3) no
    C7 C6 C10 . . . 108.0(6) no
    C7 C6 C16 . . . 126.4(7) no
    C7 C6 Cg2 . . . 54.2(4) no
    C10 C6 C16 . . . 125.5(7) no
    C10 C6 Cg2 . . . 53.8(4) no
    C16 C6 Cg2 . . . 177.9(6) no
    Yb2 C7 C6 . . . 74.6(4) no
    Yb2 C7 C8 . . . 76.4(4) no
    Yb2 C7 C17 . . . 117.8(4) no
    Yb2 C7 Cg2 . . . 65.1(3) no
    C6 C7 C8 . . . 107.2(6) no
    C6 C7 C17 . . . 125.0(7) no
    C6 C7 Cg2 . . . 53.2(4) no
    C8 C7 C17 . . . 127.6(7) no
    C8 C7 Cg2 . . . 54.0(4) no
    C17 C7 Cg2 . . . 176.6(6) no
    Yb2 C8 C7 . . . 72.5(4) no
    Yb2 C8 C9 . . . 76.7(4) no
    Yb2 C8 C18 . . . 121.9(5) no
    Yb2 C8 Cg2 . . . 63.0(3) no
    C7 C8 C9 . . . 108.9(7) no
    C7 C8 C18 . . . 124.1(8) no
    C7 C8 Cg2 . . . 54.6(4) no
    C9 C8 C18 . . . 126.7(8) no
    C9 C8 Cg2 . . . 54.2(5) no
    C18 C8 Cg2 . . . 174.9(6) no
    Yb2 C9 C8 . . . 72.8(4) no
    Yb2 C9 C10 . . . 73.9(4) no
    Yb2 C9 C19 . . . 125.5(5) no
    Yb2 C9 Cg2 . . . 60.8(3) no
    C8 C9 C10 . . . 107.4(7) no
    C8 C9 C19 . . . 126.9(9) no
    C8 C9 Cg2 . . . 54.0(4) no
    C10 C9 C19 . . . 125.2(9) no
    C10 C9 Cg2 . . . 53.4(4) no
    C19 C9 Cg2 . . . 173.5(7) no
    Yb2 C10 C6 . . . 72.1(4) no
    Yb2 C10 C9 . . . 75.6(4) no
    Yb2 C10 C20 . . . 125.2(5) no
    Yb2 C10 Cg2 . . . 61.7(3) no
    C6 C10 C9 . . . 108.5(7) no
    C6 C10 C20 . . . 127.4(8) no
    C6 C10 Cg2 . . . 54.2(4) no
    C9 C10 C20 . . . 123.6(8) no
    C9 C10 Cg2 . . . 54.3(5) no
    C20 C10 Cg2 . . . 172.9(7) no
    N1 C21 C22 . . . 124.6(6) no
    C21 C22 C23 . . . 115.8(7) no
    C21 C22 C31 . . . 120.3(7) no
    C23 C22 C31 . . . 124.0(7) no
    C22 C23 C24 . . . 121.0(7) no
    C23 C24 C25 . . . 119.5(6) no
    N1 C25 C24 . . . 121.5(6) no
    N1 C25 C26 . . . 115.8(6) no
    C24 C25 C26 . . . 122.7(6) no
    N2 C26 C25 . . . 116.2(6) no
    N2 C26 C27 . . . 120.4(6) no
    C25 C26 C27 . . . 123.4(6) no
    C26 C27 C28 . . . 119.5(7) no
    C27 C28 C29 . . . 121.2(7) no
    C28 C29 C30 . . . 116.4(7) no
    C28 C29 C32 . . . 122.9(7) no
    C30 C29 C32 . . . 120.6(7) no
    N2 C30 C29 . . . 124.0(7) no
    N3 C33 C34 . . . 125.4(7) no
    C33 C34 C35 . . . 116.4(7) no
    C33 C34 C43 . . . 120.6(7) no
    C35 C34 C43 . . . 123.0(7) no
    C34 C35 C36 . . . 119.7(7) no
    C35 C36 C37 . . . 119.9(7) no
    N3 C37 C36 . . . 120.2(6) no
    N3 C37 C38 . . . 115.7(6) no
    C36 C37 C38 . . . 124.1(7) no
    N4 C38 C37 . . . 115.3(6) no
    N4 C38 C39 . . . 122.0(7) no
    C37 C38 C39 . . . 122.7(7) no
    C38 C39 C40 . . . 118.9(7) no
    C39 C40 C41 . . . 120.8(7) no
    C40 C41 C42 . . . 116.4(7) no
    C40 C41 C44 . . . 123.2(7) no
    C42 C41 C44 . . . 120.4(8) no
    N4 C42 C41 . . . 124.5(7) no
    N5 C45 C46 . . . 125.7(8) no
    C45 C46 C47 . . . 115.7(8) no
    C45 C46 C55 . . . 120.8(8) no
    C47 C46 C55 . . . 123.4(8) no
    C46 C47 C48 . . . 120.7(8) no
    C47 C48 C49 . . . 119.0(8) no
    N5 C49 C48 . . . 121.9(8) no
    N5 C49 C50 . . . 116.7(7) no
    C48 C49 C50 . . . 121.4(8) no
    N6 C50 C49 . . . 116.6(8) no
    N6 C50 C51 . . . 120.8(8) no
    C49 C50 C51 . . . 122.6(7) no
    C50 C51 C52 . . . 119.9(8) no
    C51 C52 C53 . . . 119.2(9) no
    C52 C53 C54 . . . 116.2(9) no
    C52 C53 C56 . . . 121.0(10)
                             no
    C54 C53 C56 . . . 121.9(10) no
    N6 C54 C53 . . . 126.7(9) no
    C58 C57 C62 . . . 114.6(6) no
    C58 C57 B1 . . . 122.7(6) no
    C62 C57 B1 . . . 122.6(6) no
    C57 C58 C59 . . . 122.8(7) no
    C58 C59 C60 . . . 120.3(7) no
    C59 C60 C61 . . . 118.7(7) no
    C60 C61 C62 . . . 120.9(8) no
    C57 C62 C61 . . . 122.8(7) no
    C64 C63 C68 . . . 114.5(6) no
    C64 C63 B1 . . . 123.0(6) no
    C68 C63 B1 . . . 122.5(6) no
    C63 C64 C65 . . . 123.4(6) no
    C64 C65 C66 . . . 120.1(7) no
    C65 C66 C67 . . . 119.1(7) no
    C66 C67 C68 . . . 119.5(7) no
    C63 C68 C67 . . . 123.4(7) no
    C70 C69 C74 . . . 114.7(6) no
    C70 C69 B1 . . . 122.4(6) no
    C74 C69 B1 . . . 122.5(6) no
    C69 C70 C71 . . . 123.1(6) no
    C70 C71 C72 . . . 120.2(6) no
    C71 C72 C73 . . . 118.5(6) no
    C72 C73 C74 . . . 120.5(6) no
    C69 C74 C73 . . . 123.0(6) no
    C76 C75 C80 . . . 114.6(6) no
    C76 C75 B1 . . . 122.6(6) no
    C80 C75 B1 . . . 122.8(6) no
    C75 C76 C77 . . . 123.6(7) no
    C76 C77 C78 . . . 119.7(7) no
    C77 C78 C79 . . . 119.0(7) no
    C78 C79 C80 . . . 120.7(7) no
    C75 C80 C79 . . . 122.5(7) no
    S1 C81 F1 . . . 111.4(6) no
    S1 C81 F2 . . . 110.7(5) no
    S1 C81 F3 . . . 111.1(7) no
    F1 C81 F2 . . . 107.5(8) no
    F1 C81 F3 . . . 108.1(7) no
    F2 C81 F3 . . . 107.8(7) no
    Yb1 Cg1 C1 . . . 89.8(3) no
    Yb1 Cg1 C2 . . . 92.3(4) no
    Yb1 Cg1 C3 . . . 90.4(4) no
    Yb1 Cg1 C4 . . . 88.7(4) no
    Yb1 Cg1 C5 . . . 87.8(4) no
    C1 Cg1 C2 . . . 73.3(5) no
    C1 Cg1 C3 . . . 144.1(6) no
    C1 Cg1 C4 . . . 144.4(6) no
    C1 Cg1 C5 . . . 70.8(5) no
    C2 Cg1 C3 . . . 70.9(6) no
    C2 Cg1 C4 . . . 142.3(6) no
    C2 Cg1 C5 . . . 144.1(6) no
    C3 Cg1 C4 . . . 71.5(6) no
    C3 Cg1 C5 . . . 145.1(6) no
    C4 Cg1 C5 . . . 73.6(6) no
    Yb2 Cg2 C6 . . . 88.2(3) no
    Yb2 Cg2 C7 . . . 87.2(3) no
    Yb2 Cg2 C8 . . . 90.1(3) no
    Yb2 Cg2 C9 . . . 92.7(3) no
    Yb2 Cg2 C10 . . . 91.9(3) no
    C6 Cg2 C7 . . . 72.6(5) no
    C6 Cg2 C8 . . . 143.9(5) no
    C6 Cg2 C9 . . . 144.3(6) no
    C6 Cg2 C10 . . . 72.0(5) no
    C7 Cg2 C8 . . . 71.3(5) no
    C7 Cg2 C9 . . . 143.1(6) no
    C7 Cg2 C10 . . . 144.6(5) no
    C8 Cg2 C9 . . . 71.8(5) no
    C8 Cg2 C10 . . . 144.1(6) no
    C9 Cg2 C10 . . . 72.3(5) no
    C57 B1 C63 . . . 108.5(5) no
    C57 B1 C69 . . . 111.9(5) no
    C57 B1 C75 . . . 108.7(6) no
    C63 B1 C69 . . . 107.0(5) no
    C63 B1 C75 . . . 109.7(5) no
    C69 B1 C75 . . . 110.9(5) no
    Yb1 O1 H1 . . . 121.540 no
    Yb2 O1 H1 . . . 128.794 no
    Yb1 O2 H2 . . . 124.632 no
    Yb2 O2 H2 . . . 122.142 no
    C1 C11 H3 . . . 109.167 no
    C1 C11 H4 . . . 109.215 no
    C1 C11 H5 . . . 109.165 no
    H3 C11 H4 . . . 109.783 no
    H3 C11 H5 . . . 109.734 no
    H4 C11 H5 . . . 109.759 no
    C2 C12 H6 . . . 109.364 no
    C2 C12 H7 . . . 109.062 no
    C2 C12 H8 . . . 109.305 no
    H6 C12 H7 . . . 109.628 no
    H6 C12 H8 . . . 109.887 no
    H7 C12 H8 . . . 109.578 no
    C3 C13 H9 . . . 109.411 no
    C3 C13 H10 . . . 109.362 no
    C3 C13 H11 . . . 109.458 no
    H9 C13 H10 . . . 109.590 no
    H9 C13 H11 . . . 109.557 no
    H10 C13 H11 . . . 109.448 no
    C4 C14 H12 . . . 110.000 no
    C4 C14 H13 . . . 109.703 no
    C4 C14 H14 . . . 109.135 no
    H12 C14 H13 . . . 109.867 no
    H12 C14 H14 . . . 109.049 no
    H13 C14 H14 . . . 109.000 no
    C5 C15 H15 . . . 109.284 no
    C5 C15 H16 . . . 109.316 no
    C5 C15 H17 . . . 109.089 no
    H15 C15 H16 . . . 109.915 no
    H15 C15 H17 . . . 109.546 no
    H16 C15 H17 . . . 109.672 no
    C6 C16 H18 . . . 109.371 no
    C6 C16 H19 . . . 109.379 no
    C6 C16 H20 . . . 109.227 no
    H18 C16 H19 . . . 109.773 no
    H18 C16 H20 . . . 109.474 no
    H19 C16 H20 . . . 109.601 no
    C7 C17 H21 . . . 109.431 no
    C7 C17 H22 . . . 109.458 no
    C7 C17 H23 . . . 109.427 no
    H21 C17 H22 . . . 109.507 no
    H21 C17 H23 . . . 109.479 no
    H22 C17 H23 . . . 109.524 no
    C8 C18 H24 . . . 109.203 no
    C8 C18 H25 . . . 109.365 no
    C8 C18 H26 . . . 109.271 no
    H24 C18 H25 . . . 109.666 no
    H24 C18 H26 . . . 109.522 no
    H25 C18 H26 . . . 109.798 no
    C9 C19 H27 . . . 109.391 no
    C9 C19 H28 . . . 109.384 no
    C9 C19 H29 . . . 109.613 no
    H27 C19 H28 . . . 109.241 no
    H27 C19 H29 . . . 109.664 no
    H28 C19 H29 . . . 109.534 no
    C10 C20 H30 . . . 109.492 no
    C10 C20 H31 . . . 109.366 no
    C10 C20 H32 . . . 109.468 no
    H30 C20 H31 . . . 109.459 no
    H30 C20 H32 . . . 109.606 no
    H31 C20 H32 . . . 109.437 no
    N1 C21 H33 . . . 117.703 no
    C22 C21 H33 . . . 117.715 no
    C22 C23 H34 . . . 119.482 no
    C24 C23 H34 . . . 119.511 no
    C23 C24 H35 . . . 120.214 no
    C25 C24 H35 . . . 120.294 no
    C26 C27 H36 . . . 120.325 no
    C28 C27 H36 . . . 120.143 no
    C27 C28 H37 . . . 119.492 no
    C29 C28 H37 . . . 119.318 no
    N2 C30 H38 . . . 118.164 no
    C29 C30 H38 . . . 117.829 no
    C22 C31 H39 . . . 109.386 no
    C22 C31 H40 . . . 109.420 no
    C22 C31 H41 . . . 109.335 no
    H39 C31 H40 . . . 109.645 no
    H39 C31 H41 . . . 109.525 no
    H40 C31 H41 . . . 109.515 no
    C29 C32 H42 . . . 109.376 no
    C29 C32 H43 . . . 109.447 no
    C29 C32 H44 . . . 109.149 no
    H42 C32 H43 . . . 109.803 no
    H42 C32 H44 . . . 109.524 no
    H43 C32 H44 . . . 109.525 no
    N3 C33 H45 . . . 117.409 no
    C34 C33 H45 . . . 117.229 no
    C34 C35 H46 . . . 120.014 no
    C36 C35 H46 . . . 120.237 no
    C35 C36 H47 . . . 119.943 no
    C37 C36 H47 . . . 120.169 no
    C38 C39 H48 . . . 120.540 no
    C40 C39 H48 . . . 120.576 no
    C39 C40 H49 . . . 119.541 no
    C41 C40 H49 . . . 119.676 no
    N4 C42 H50 . . . 117.842 no
    C41 C42 H50 . . . 117.695 no
    C34 C43 H51 . . . 109.468 no
    C34 C43 H52 . . . 109.352 no
    C34 C43 H53 . . . 109.424 no
    H51 C43 H52 . . . 109.498 no
    H51 C43 H53 . . . 109.592 no
    H52 C43 H53 . . . 109.493 no
    C41 C44 H54 . . . 109.206 no
    C41 C44 H55 . . . 109.348 no
    C41 C44 H56 . . . 109.230 no
    H54 C44 H55 . . . 109.699 no
    H54 C44 H56 . . . 109.574 no
    H55 C44 H56 . . . 109.767 no
    N5 C45 H57 . . . 117.152 no
    C46 C45 H57 . . . 117.165 no
    C46 C47 H58 . . . 119.674 no
    C48 C47 H58 . . . 119.577 no
    C47 C48 H59 . . . 120.534 no
    C49 C48 H59 . . . 120.433 no
    C50 C51 H60 . . . 120.009 no
    C52 C51 H60 . . . 120.063 no
    C51 C52 H61 . . . 120.157 no
    C53 C52 H61 . . . 120.656 no
    N6 C54 H62 . . . 116.848 no
    C53 C54 H62 . . . 116.441 no
    C46 C55 H63 . . . 109.214 no
    C46 C55 H64 . . . 109.455 no
    C46 C55 H65 . . . 109.231 no
    H63 C55 H64 . . . 109.712 no
    H63 C55 H65 . . . 109.518 no
    H64 C55 H65 . . . 109.695 no
    C53 C56 H66 . . . 109.093 no
    C53 C56 H67 . . . 109.227 no
    C53 C56 H68 . . . 109.036 no
    H66 C56 H67 . . . 109.917 no
    H66 C56 H68 . . . 109.781 no
    H67 C56 H68 . . . 109.766 no
    C57 C58 H69 . . . 118.639 no
    C59 C58 H69 . . . 118.541 no
    C58 C59 H70 . . . 120.060 no
    C60 C59 H70 . . . 119.669 no
    C59 C60 H71 . . . 120.611 no
    C61 C60 H71 . . . 120.712 no
    C60 C61 H72 . . . 119.646 no
    C62 C61 H72 . . . 119.500 no
    C57 C62 H73 . . . 118.530 no
    C61 C62 H73 . . . 118.653 no
    C63 C64 H74 . . . 118.309 no
    C65 C64 H74 . . . 118.285 no
    C64 C65 H75 . . . 119.870 no
    C66 C65 H75 . . . 120.014 no
    C65 C66 H76 . . . 120.419 no
    C67 C66 H76 . . . 120.507 no
    C66 C67 H77 . . . 120.262 no
    C68 C67 H77 . . . 120.238 no
    C63 C68 H78 . . . 118.264 no
    C67 C68 H78 . . . 118.335 no
    C69 C70 H79 . . . 118.484 no
    C71 C70 H79 . . . 118.434 no
    C70 C71 H80 . . . 119.908 no
    C72 C71 H80 . . . 119.917 no
    C71 C72 H81 . . . 120.599 no
    C73 C72 H81 . . . 120.888 no
    C72 C73 H82 . . . 119.666 no
    C74 C73 H82 . . . 119.810 no
    C69 C74 H83 . . . 118.579 no
    C73 C74 H83 . . . 118.435 no
    C75 C76 H84 . . . 118.169 no
    C77 C76 H84 . . . 118.232 no
    C76 C77 H85 . . . 120.041 no
    C78 C77 H85 . . . 120.279 no
    C77 C78 H86 . . . 120.272 no
    C79 C78 H86 . . . 120.772 no
    C78 C79 H87 . . . 119.632 no
    C80 C79 H87 . . . 119.680 no
    C75 C80 H88 . . . 118.663 no
    C79 C80 H88 . . . 118.869 no
loop_
    _geom_torsion_atom_site_label_1
    _geom_torsion_atom_site_label_2
    _geom_torsion_atom_site_label_3
    _geom_torsion_atom_site_label_4
    _geom_torsion_site_symmetry_1
    _geom_torsion_site_symmetry_2
    _geom_torsion_site_symmetry_3
    _geom_torsion_site_symmetry_4
    _geom_torsion
    _geom_torsion_publ_flag
    N1 C25 C26 N2 . . . . 13.1(9) ?
    N3 C37 C38 N4 . . . . -12.1(8) ?
    N5 C49 C50 N6 . . . . 169.5(7) ?
