# Supplementary material for: Di-μ-hydroxido-κ4 O:O-μ-trifluoro­methane­sulfonato-κ2 O:O′-bis­[(5,5′-dimethyl-2,2-bipyridine-κ2 N,N′)(η5-penta­methyl­cyclo­penta­dien­yl)ytterbium(III)] tetra­phenyl­borate 5,5′-dimethyl-2,2-bipyridine
Source: Acta Crystallogr Sect E Struct Rep Online. 2008 Jan 30;64(Pt 2):m435. doi: 10.1107/S1600536808002791 (PMC2960390; doi:10.1107/S1600536808002791)
Supplement: Supplementary file 2 [file e-64-0m435-Isup2.hkl]

data_I
loop_
_refln_index_h
_refln_index_k
_refln_index_l
_refln_F_meas
_refln_F_sigma
_refln_F_calc
_refln_observed_status
   1    0    2     308.94       5.26     287.61 o
   0    1   -2      78.53       1.44      75.16 o
   1    1    2     153.50       2.65     152.34 o
   1    0   -2     218.28       3.70     186.17 o
   1    1   -2     201.13       3.24     180.41 o
   0    0    3     342.92       5.51     328.23 o
   1   -1    0     231.58       3.96     211.58 o
   1   -1    1     189.62       3.25     181.99 o
   1   -1   -1     322.55       5.49     303.89 o
   1    2    0      57.91       1.14      58.69 o
   0    1    3      12.95       2.69      10.54 <
   1    0    3     129.09       2.28     136.99 o
   1    2    1      35.07       1.10      41.21 o
   1    1    3       5.82       3.51      15.99 <
   0    1   -3     230.97       3.72     212.44 o
   2    1    0      66.03       1.15      59.12 o
   1    0   -3      18.13       1.98      21.45 o
   1    2   -1      65.80       1.25      66.61 o
   0    2    0     116.51       2.04     118.86 o
   2    1    1      71.12       1.22      71.94 o
   1   -1   -2     198.82       3.19     191.64 o
   1    1   -3      33.54       1.04      33.04 o
   2    1   -1     103.44       1.69      96.22 o
   0    2   -1      34.32       1.20      31.57 o
   2    0    0     408.19       6.53     375.70 o
   1    2    2      54.94       1.23      53.57 o
   2    0    1      87.75       1.62      82.95 o
   0    0    4      82.55       1.36      79.78 o
   2    1    2      70.99       1.24      65.39 o
   2    0   -1     124.67       2.02     118.54 o
   1    2   -2      85.36       1.43      81.53 o
   0    2    2      23.75       1.71      23.66 o
   2    2    0      38.29       0.96      32.91 o
   0    2   -2      24.04       1.52      19.15 o
   2    1   -2      26.20       1.23      29.61 o
   2    0    2      63.04       1.32      61.25 o
   2    2    1     203.08       3.26     202.92 o
   1   -1    3      33.49       0.95      30.15 o
   1   -1   -3      45.36       1.01      41.53 o
   0    1    4      13.28       3.13      17.00 <
   1    0    4     119.42       1.91     117.50 o
   2    2   -1     262.38       4.44     249.27 o
   1    1    4      47.86       1.07      47.03 o
   2    0   -2      85.91       1.43      84.80 o
   1    2    3     142.13       2.46     137.66 o
   0    1   -4     110.39       1.84     104.23 o
   1    0   -4     221.55       3.77     214.29 o
   2    1    3      23.83       1.36      21.33 o
   2    2    2     215.31       3.46     203.94 o
   1    1   -4     110.09       1.84     109.66 o
   0    2    3     109.14       1.94     110.08 o
   1    2   -3     127.40       2.09     122.52 o
   1   -2    0     156.34       2.72     152.10 o
   2    0    3      31.13       0.92      29.03 o
   2    2   -2      95.41       1.60      90.45 o
   0    2   -3      90.28       1.52      90.66 o
   1   -2   -1     107.16       1.94     105.32 o
   2    1   -3      13.96       2.50      12.75 <
   1   -2    1      24.04       1.87      25.64 o
   2   -1    0     329.59       5.62     310.36 o
   2   -1    1      71.29       1.47      69.36 o
   2   -1   -1      20.42       1.44      19.05 o
   2    0   -3     182.80       2.95     166.80 o
   0    0    5     278.97       4.49     263.19 o
   2    2    3      56.52       1.15      57.53 o
   1   -1    4     233.81       3.68     224.11 o
   1   -1   -4      50.63       1.42      47.82 o
   1    3    0     306.38       5.18     286.20 o
   1   -2   -2     121.56       1.99     123.72 o
   1    2    4      21.67       2.14      24.28 o
   1   -2    2      85.86       1.62      84.37 o
   1    3    1      49.31       1.25      50.27 o
   2   -1    2      14.44       3.18      14.85 <
   2    1    4      78.30       1.31      77.96 o
   1    3   -1      13.84       2.64      10.22 <
   0    1    5     199.06       3.41     195.62 o
   2   -1   -2     251.61       4.04     239.34 o
   1    0    5     196.88       3.19     188.12 o
   1    1    5      51.76       1.16      48.17 o
   2    2   -3      13.84       2.64       9.16 <
   3    1    0      13.78       2.16      12.64 o
   0    1   -5      72.64       1.25      70.63 o
   1    3    2     258.57       4.38     251.83 o
   3    1    1      44.51       1.13      45.90 o
   2    3    0     139.90       2.43     140.13 o
   1    2   -4      22.13       1.64      19.66 o
   2    0    4       8.23       3.19       6.05 <
   1    0   -5     236.59       3.82     226.54 o
   2    3    1      71.35       1.45      71.93 o
   0    3    0      73.64       1.51      74.14 o
   0    2   -4     200.68       3.16     193.41 o
   3    1   -1     198.95       3.20     185.75 o
   2    1   -4     143.24       2.35     128.75 o
   0    3    1     124.74       2.04     126.41 o
   1    1   -5     220.97       3.57     208.38 o
   2    3   -1     138.27       2.25     137.63 o
   1    3   -2      10.81       2.43      11.11 <
   3    2    0      19.04       1.80      18.56 o
   1   -2   -3     216.15       3.48     209.74 o
   3    2    1      97.26       1.64      88.55 o
   0    3   -1     149.20       2.60     147.44 o
   1   -2    3      58.33       1.37      58.48 o
   2    2    4     127.60       2.10     127.78 o
   3    1    2      40.14       1.18      37.34 o
   2   -1    3     211.76       3.41     202.28 o
   2    3    2      20.33       2.31      19.69 o
   2    0   -4     121.10       1.99     113.80 o
   3    2   -1     196.31       3.16     181.34 o
   2   -1   -3     225.92       3.63     205.79 o
   3    0    0      50.30       1.09      44.27 o
   0    3    2      73.19       1.44      75.81 o
   1    3    3      41.94       1.44      33.67 o
   3    2    2     161.12       2.61     155.84 o
   3    0    1      25.64       1.38      22.81 o
   3    1   -2     174.05       2.81     163.99 o
   1   -1    5     260.16       4.10     254.33 o
   2    3   -2     151.31       2.46     146.86 o
   0    3   -2      24.70       1.22      27.44 o
   3    0   -1      89.04       1.51      90.37 o
   1   -1   -5      78.85       1.61      77.12 o
   1    2    5      14.32       3.79      11.96 <
   2    1    5      16.72       1.94      12.76 o
   2    2   -4      24.53       1.73      20.80 o
   0    0    6     126.61       2.11     120.07 o
   3    1    3     150.24       2.44     145.45 o
   2    3    3     120.65       2.15     117.53 o
   3    0    2      71.49       1.29      71.10 o
   1    3   -3     147.84       2.34     154.08 o
   3    2   -2     106.39       1.72      97.75 o
   0    2    5      44.20       1.57      43.60 o
   3    2    3     143.72       2.35     138.54 o
   1   -2   -4      41.72       1.55      40.20 o
   2    0    5     238.80       3.76     229.40 o
   0    3    3     116.28       2.06     116.65 o
   3    0   -2      79.54       1.39      78.75 o
   2   -1    4      65.23       1.13      66.89 o
   1   -2    4      83.21       1.37      82.08 o
   2   -2    0      30.14       1.80      28.63 o
   1    0    6     181.20       2.87     175.41 o
   0    1    6      25.58       2.25      27.92 o
   1    2   -5     142.70       2.35     135.59 o
   1    1    6       9.65       4.30       4.90 <
   0    2   -5      24.77       1.22      21.12 o
   2   -2    1     152.96       2.69     149.86 o
   3    1   -3     144.25       2.35     134.62 o
   2   -2   -1     167.47       2.71     160.93 o
   3    3    0     293.36       4.61     286.92 o
   0    1   -6     201.18       3.18     191.71 o
   2    2    5     221.15       3.56     213.48 o
   1    3    4       2.91       5.21       3.14 <
   0    3   -3      52.78       1.04      52.23 o
   2    1   -5      50.52       1.26      51.48 o
   3    3    1      30.14       1.40      31.17 o
   2    3   -3      39.40       1.15      39.79 o
   2   -1   -4      20.25       1.87      19.10 o
   1    0   -6     121.51       2.04     117.87 o
   3    0    3       0.00       3.96       3.24 <
   2    0   -5     237.85       3.82     221.05 o
   1   -3    0      87.57       1.72      87.08 o
   3    3   -1      94.31       1.54      96.84 o
   1    1   -6       0.00       5.33       2.82 <
   3    2   -3     105.41       1.71     101.50 o
   3    3    2     321.92       5.16     313.90 o
   2   -2    2      86.71       1.71      86.38 o
   3    1    4      38.64       1.26      39.82 o
   1   -3   -1       0.00       5.33       3.57 <
   2    3    4     165.30       2.86     164.25 o
   1   -3    1      39.29       1.68      37.86 o
   2   -2   -2     121.95       2.01     124.69 o
   3    0   -3      28.70       1.26      31.22 o
   1    3   -4      75.19       1.38      78.78 o
   3    2    4     147.11       2.40     145.81 o
   3   -1    0     204.81       3.30     193.82 o
   0    3    4      25.48       2.23      23.58 o
   3   -1    1      71.80       1.29      71.71 o
   1   -1    6      10.89       3.35       1.34 <
   1   -3   -2      12.21       2.85       9.61 <
   2    2   -5      17.22       2.57      16.01 o
   1    2    6     120.99       2.19     117.28 o
   3    3   -2      29.88       1.11      29.36 o
   3   -1   -1     261.29       4.19     247.85 o
   1   -3    2      37.80       1.56      43.63 o
   1   -1   -6     167.97       2.92     167.11 o
   2    1    6       3.91       4.27       4.11 <
   3    3    3      99.32       1.70      97.69 o
   1    4    0     116.13       2.05     115.32 o
   1   -2   -5      22.81       2.62      18.83 o
   1    4    1     104.64       1.89     100.76 o
   2   -1    5      24.21       1.31      25.05 o
   2   -2    3     115.84       2.12     119.01 o
   3    1   -4      22.77       1.45      19.49 o
   3    0    4      67.96       1.20      69.38 o
   0    3   -4      38.13       0.93      37.74 o
   2    4    0      50.38       1.43      52.54 o
   1   -2    5     149.81       2.38     150.09 o
   3   -1    2     214.48       3.45     208.88 o
   2    4    1     279.40       4.74     277.86 o
   2    3   -4     131.75       2.17     131.04 o
   2   -2   -3      33.87       1.33      34.61 o
   0    2    6      60.81       1.54      65.12 o
   1    4   -1     174.91       2.99     176.27 o
   1    3    5     161.85       2.82     155.51 o
   2    0    6      81.55       1.38      89.07 o
   0    0    7       1.84       5.00       5.21 <
   2    4   -1     148.33       2.57     147.36 o
   3   -1   -2      20.38       1.65      24.18 o
   2   -1   -5     308.84       4.95     293.23 o
   1    4    2     344.05       5.82     323.54 o
   3    2   -4      82.94       1.50      81.62 o
   2    4    2     240.92       4.10     235.88 o
   1    2   -6      54.72       1.29      56.53 o
   1   -3   -3      13.47       2.84      10.76 <
   2    2    6       7.25       4.60       8.72 <
   0    2   -6     114.97       1.86     114.74 o
   3    1    5      98.78       1.62      97.27 o
   2    3    5     133.09       2.36     133.42 o
   1   -3    3      57.76       1.46      58.96 o
   3    0   -4     134.92       2.21     131.00 o
   3    3   -3     195.12       3.17     183.11 o
   1    1    7      91.82       1.55      90.06 o
   1    0    7     175.37       2.78     172.66 o
   2    1   -6      57.92       1.31      58.36 o
   0    1    7      32.83       2.05      34.45 o
   4    2    0     139.68       2.29     124.90 o
   4    2    1      73.84       1.37      75.34 o
   1    4   -2      44.05       1.07      43.92 o
   4    1    0      42.26       1.15      41.55 o
   3   -1    3      20.25       1.74      23.44 o
   4    1    1       0.00       4.27       2.32 <
   3    2    5      82.23       1.48      84.88 o
   3    3    4      32.47       1.47      32.37 o
   2    0   -6     157.45       2.56     157.11 o
   2    4   -2     273.22       4.40     270.03 o
   0    1   -7      88.90       1.50      91.10 o
   1    3   -5      16.92       2.37      19.55 o
   0    3    5      38.37       1.77      40.92 o
   0    4    0     127.66       2.09     125.96 o
   4    2   -1      98.76       1.68      93.51 o
   1    0   -7     200.16       3.26     190.25 o
   4    1   -1      15.62       2.40      21.67 o
   4    2    2     203.95       3.29     195.52 o
   1    4    3     106.82       1.96     104.23 o
   0    4    1     181.86       2.94     184.25 o
   2   -2    4     170.68       2.98     169.68 o
   2    4    3     340.81       5.77     329.02 o
   4    1    2     140.66       2.30     141.89 o
   3   -1   -3     176.79       2.86     170.02 o
   0    4   -1      26.87       1.41      28.28 o
   2   -2   -4      57.81       1.25      59.42 o
   1    1   -7     176.39       2.88     166.52 o
   3    4    0      14.55       3.73      13.92 <
   3    4    1      91.33       1.76      91.75 o
   3    0    5       0.00       4.01       6.02 <
   0    4    2      45.69       1.42      43.35 o
   0    3   -5      46.04       1.00      47.29 o
   3    1   -5     126.85       2.08     117.71 o
   1   -3   -4      56.73       1.26      56.10 o
   2    2   -6      34.88       1.48      34.15 o
   3    4   -1     168.10       2.73     167.09 o
   4    2   -2      16.62       2.36      18.06 o
   2    3   -5     136.53       2.26     137.55 o
   1    4   -3     174.36       2.81     178.95 o
   4    1   -2      21.63       1.75      13.17 o
   3    4    2      92.18       1.78      84.90 o
   2   -1    6     228.56       3.61     229.86 o
   1   -2   -6      70.14       1.61      65.51 o
   4    3    0      47.79       1.24      40.89 o
   4    3    1     384.02       6.15     363.16 o
   4    2    3      53.10       1.26      50.12 o
   1    2    7      40.14       1.91      41.30 o
   1   -1    7     228.93       3.61     228.74 o
   1   -3    4      16.77       3.34      17.21 <
   0    4   -2     206.24       3.32     204.18 o
   1   -2    6     138.81       2.22     139.94 o
   2    4   -3     166.58       2.71     168.51 o
   4    1    3      73.83       1.39      73.92 o
   2    1    7      24.56       1.63      19.73 o
   3   -1    4     151.04       2.46     154.32 o
   1   -1   -7     109.03       2.04     105.83 o
   1    3    6     110.46       2.05     111.57 o
   4    0    0     135.51       2.22     128.37 o
   3    3   -4      43.54       1.34      44.68 o
   4    0    1      34.12       1.34      33.10 o
   3    2   -5      76.76       1.45      76.97 o
   4    3   -1     333.88       5.25     311.63 o
   4    3    2     157.83       2.58     150.62 o
   1    4    4     294.86       5.00     287.21 o
   2    4    4     184.48       3.18     181.25 o
   2   -3    0      71.73       1.62      72.64 o
   2   -1   -6     176.06       2.86     171.16 o
   3    0   -5     219.89       3.54     208.03 o
   0    2    7      86.39       1.76      86.38 o
   3    3    5     203.51       3.29     209.86 o
   4    0   -1      11.72       3.11      11.89 <
   3    1    6     101.80       1.68      98.08 o
   0    4    3     214.58       3.67     208.42 o
   2    3    6     103.48       1.95     102.07 o
   3    4   -2      63.29       1.30      62.14 o
   2    0    7       0.00       4.27       1.59 <
   2   -3    1      60.89       1.52      63.30 o
   2   -3   -1     157.25       2.78     151.75 o
   3    4    3      49.04       1.55      46.56 o
   4    0    2      18.73       2.10      14.20 o
   3   -1   -4     167.04       2.71     162.65 o
   3   -2    0     149.22       2.43     148.63 o
   3    2    6     106.30       1.82     109.88 o
   2    2    7      69.08       1.39      73.79 o
   2   -2    5      28.49       1.15      27.10 o
   3   -2    1     104.69       1.99     108.51 o
   4    2   -3      85.13       1.43      81.14 o
   4    1   -3      35.27       1.29      33.64 o
   1    2   -7     140.84       2.34     137.16 o
   3   -2   -1     238.04       3.83     226.65 o
   0    4   -3      65.14       1.21      67.05 o
   0    2   -7     171.69       2.73     168.95 o
   0    0    8     253.82       4.11     243.87 o
   4    3   -2     130.17       2.09     131.86 o
   4    3    3     153.99       2.52     152.19 o
   0    3    6      70.97       1.64      74.49 o
   2   -2   -5     121.22       2.01     119.31 o
   4    2    4     152.56       2.50     152.13 o
   2   -3    2      41.27       1.74      44.35 o
   4    0   -2      99.38       1.69      91.27 o
   2   -3   -2      30.58       1.46      31.02 o
   1    3   -6      96.29       1.67      97.76 o
   2    1   -7      92.08       1.66      85.84 o
   4    1    4      44.41       1.31      45.11 o
   1    4   -4     143.91       2.29     141.69 o
   3   -2    2     206.07       3.58     214.74 o
   1   -3   -5      18.82       3.30      15.26 <
   2    0   -7       5.82       4.56       2.97 <
   4    0    3      63.67       1.25      59.67 o
   1    1    8      76.59       1.48      74.27 o
   3    0    6      12.35       2.75       7.89 <
   1    0    8      54.19       1.18      56.95 o
   0    1    8      86.78       1.80      86.88 o
   2    4   -4      26.33       1.78      26.20 o
   3   -2   -2      41.00       1.22      38.08 o
   3    4   -3     154.64       2.53     152.27 o
   1   -3    5      43.29       1.00      47.31 o
   3   -1    5     153.58       2.44     154.08 o
   1   -4    0     160.95       2.84     160.65 o
   0    4    4     108.47       2.00     117.13 o
   3    4    4      81.44       1.68      88.96 o
   0    3   -6      24.21       1.38      27.70 o
   0    1   -8     128.15       2.07     121.78 o
   1   -4   -1      35.53       1.31      37.71 o
   3    1   -6      14.14       2.47      12.16 <
   2    4    5      72.31       1.63      72.59 o
   1    4    5     151.67       2.68     157.24 o
   1   -4    1     143.93       2.57     147.37 o
   1    0   -8      50.87       1.42      45.38 o
   3    3   -5     122.56       2.06     124.72 o
   2    3   -6      11.05       4.53      10.54 <
   2   -3    3      24.32       2.57      26.74 o
   2   -3   -3      77.30       1.42      73.94 o
   4    3   -3      30.28       1.26      27.99 o
   4    3    4     238.79       3.85     238.52 o
   4    0   -3      74.61       1.38      72.90 o
   3   -2    3     120.11       2.22     119.87 o
   2    2   -7      15.51       3.29       9.64 <
   1    1   -8     202.72       3.30     195.06 o
   2   -1    7      22.24       1.71      20.01 o
   1   -2   -7       0.00       5.67       6.49 <
   4    4    1     181.86       2.88     177.73 o
   3    3    6     223.08       3.60     226.18 o
   4    4    0     180.77       2.86     178.40 o
   1   -4   -2     166.41       2.70     163.93 o
   0    4   -4      71.61       1.28      72.14 o
   4    1   -4      32.83       1.33      32.77 o
   4    2   -4      97.11       1.61      98.56 o
   3    2   -6      72.92       1.46      70.84 o
   3   -1   -5      78.42       1.43      75.38 o
   1    3    7      67.67       1.65      68.71 o
   1   -2    7     120.98       1.96     122.88 o
   1   -4    2      23.29       2.79      18.53 o
   3   -2   -3     224.59       3.62     220.64 o
   3    0   -6      21.27       1.90      20.21 o
   2    5    0     149.71       2.61     151.76 o
   4    2    5     179.58       2.92     173.73 o
   2    5    1     176.10       3.04     172.01 o
   4    0    4      43.29       1.24      41.66 o
   1    2    8      57.69       1.70      59.12 o
   4    4    2      70.76       1.39      72.31 o
   4   -1    0      98.61       1.68      96.52 o
   4    4   -1      94.27       1.56      93.27 o
   1   -1    8     266.78       4.21     262.95 o
   4    1    5     194.78       3.16     186.24 o
   2    1    8     102.40       1.70     100.81 o
   4   -1    1      90.39       1.57      92.28 o
   3    1    7      51.22       1.17      49.55 o
   2    3    7     151.51       2.68     157.18 o
   2   -2    6     164.09       2.61     163.92 o
   2   -1   -7      19.74       2.38      17.33 o
   1   -1   -8     158.05       2.79     158.99 o
   2    5   -1      38.09       1.62      41.04 o
   1    5    0      44.75       1.55      50.94 o
   4   -1   -1      29.28       1.48      28.21 o
   1    5    1     177.69       3.06     171.20 o
   2    5    2     162.55       2.83     157.83 o
   1    4   -5      49.76       1.05      52.73 o
   3    2    7      99.19       1.73      96.82 o
   3    4   -4     153.19       2.52     155.88 o
   2   -2   -6      47.40       1.29      45.08 o
   0    2    8      90.51       1.86      88.10 o
   1   -4   -3     128.30       2.13     128.35 o
   4   -1    2      69.26       1.31      71.18 o
   3    4    5     142.17       2.53     145.34 o
   1    5   -1     234.32       3.77     235.32 o
   2    0    8     184.53       2.93     185.93 o
   2    4   -5     141.73       2.34     147.79 o
   0    4    5      36.70       1.97      38.88 o
   2   -3    4      95.10       1.87     100.41 o
   2   -3   -4      22.36       2.07      19.21 o
   1   -3   -6      28.87       2.39      31.53 o
   4    4    3      63.97       1.36      66.41 o
   0    3    7     139.21       2.50     140.14 o
   1    5    2     228.09       3.89     226.54 o
   3   -2    4      25.97       2.64      34.67 o
   4    4   -2     149.28       2.38     147.06 o
   2    2    8     148.14       2.44     148.38 o
   1   -4    3      90.10       1.78      87.62 o
   3    5    1      50.01       1.58      47.61 o
   3    5    0       8.23       5.60      20.99 <
   4    0   -4      42.88       1.25      43.73 o
   4    3   -4     219.00       3.55     209.97 o
   2    5   -2     124.19       2.21     131.15 o
   4   -1   -2     223.53       3.60     204.85 o
   3   -1    6      12.69       2.81      10.76 <
   4    3    5      69.37       1.40      67.62 o
   1    3   -7      54.50       1.30      52.86 o
   1   -3    6     129.05       2.07     129.68 o
   2    5    3     168.96       2.93     171.05 o
   3    0    7      49.59       1.19      54.12 o
   1    2   -8     187.68       3.07     187.50 o
   2    4    6     134.95       2.42     134.66 o
   0    2   -8      33.79       1.40      31.44 o
   1    4    6      79.87       1.76      79.35 o
   3   -2   -4     106.38       1.81     104.36 o
   1    5   -2     118.45       1.96     119.98 o
   3    5    2      49.98       1.64      54.79 o
   5    2    1     204.29       3.31     190.33 o
   5    2    0     344.22       5.52     323.27 o
   3    5   -1     123.69       2.23     131.63 o
   4   -1    3     147.88       2.42     153.01 o
   2    1   -8     204.27       3.33     198.36 o
   0    4   -5     136.19       2.18     137.68 o
   3    3   -6     179.29       2.93     174.08 o
   4    0    5      48.60       1.12      45.17 o
   0    0    9     157.37       2.61     156.66 o
   4    1   -5      34.88       1.30      32.48 o
   4    2   -5      95.37       1.59      88.21 o
   1    5    3      39.03       1.85      36.81 o
   0    3   -7      15.62       2.13      19.67 o
   2    0   -8     226.88       3.90     221.82 o
   5    2    2      99.77       1.73     103.66 o
   5    2   -1      31.27       1.72      29.96 o
   3    1   -7      62.59       1.60      62.31 o
   4    2    6      18.82       2.63      20.03 o
   1   -4   -4     119.87       2.01     121.98 o
   4    4    4      89.25       1.61      90.18 o
   3   -1   -6     100.34       1.73     100.54 o
   2    3   -7      35.67       1.66      37.09 o
   5    1    0      91.28       1.60      89.41 o
   5    1    1     209.89       3.39     199.29 o
   1    1    9      47.93       1.48      50.32 o
   1    0    9     152.51       2.45     152.94 o
   3    3    7      15.01       3.34       6.83 <
   4    4   -3     116.38       1.89     115.97 o
   0    1    9      60.71       1.80      60.95 o
   5    3    1      95.00       1.67      91.26 o
   4    1    6       9.83       3.88       8.44 <
   5    3    0     381.03       6.11     358.89 o
   0    5    0     235.19       3.79     234.54 o
   4   -1   -3     162.90       2.66     154.92 o
   3    5    3      72.78       1.65      70.30 o
   3    5   -2     101.45       1.74     105.38 o
   2    5   -3     148.36       2.36     152.70 o
   0    5    1     139.00       2.29     142.71 o
   1   -4    4      72.08       1.63      74.15 o
   5    1   -1      66.62       1.33      61.65 o
   2    5    4     105.34       2.01     100.96 o
   5    1    2      85.74       1.53      81.00 o
   3    2   -7      48.20       1.49      50.29 o
   0    5   -1      47.51       1.23      48.22 o
   3    4   -5      38.66       1.44      40.67 o
   5    3    2     204.38       3.31     201.25 o
   0    1   -9     296.82       4.68     291.58 o
   1    5   -3      58.43       1.19      64.30 o
   2   -3    5      80.01       1.72      81.12 o
   2   -1    8     158.67       2.53     162.80 o
   2   -3   -5      18.13       2.68      20.26 o
   5    3   -1     134.83       2.23     134.85 o
   5    2    3     280.02       4.50     270.16 o
   3    0   -7      97.77       1.68      96.55 o
   3   -2    5     148.01       2.66     151.48 o
   1   -2   -8       0.00       6.11       2.80 <
   5    2   -2     152.99       2.50     143.44 o
   3    4    6      69.51       1.66      71.12 o
   1    3    8     189.45       3.30     186.65 o
   2    2   -8      91.72       1.68      91.04 o
   1    0   -9     285.79       4.62     277.15 o
   1    4   -6     170.43       2.71     175.99 o
   0    5    2     144.21       2.37     146.45 o
   1   -2    8     231.35       3.65     228.57 o
   2   -2    7     145.70       2.33     148.14 o
   4   -1    4      92.19       1.61      92.55 o
   3   -3    0      67.95       1.65      71.43 o
   0    4    6     229.92       3.94     234.50 o
   1    5    4     255.60       4.35     243.88 o
   4    0   -5      58.13       1.27      58.27 o
   3   -3    1      75.30       1.73      74.27 o
   1    1   -9      94.16       1.74      89.46 o
   4    3   -5     186.08       3.04     177.98 o
   3    1    8      32.91       1.48      35.07 o
   2    4   -6     115.27       1.96     112.49 o
   2    3    8      73.27       1.73      69.97 o
   3   -3   -1       0.00       5.67       4.06 <
   4    3    6     106.53       1.84     116.80 o
   2   -2   -7      28.28       1.85      24.78 o
   0    5   -2     136.66       2.46     139.15 o
   5    1   -2     171.46       2.79     163.25 o
   3   -2   -5      48.85       1.33      47.61 o
   5    1    3     168.27       2.75     164.45 o
   5    3    3     188.81       3.07     186.83 o
   2   -1   -8      71.67       1.71      70.94 o
   2   -4    0      32.54       2.42      28.68 o
   3    2    8     135.89       2.27     138.86 o
   1    2    9     118.88       2.23     118.94 o
   1   -3   -7      48.62       1.82      45.38 o
   3    5    4      12.07       5.69       6.12 <
   5    3   -2      72.61       1.31      67.19 o
   3    5   -3      12.00       3.53      13.32 <
   2    1    9      49.05       1.26      48.71 o
   2   -4   -1     145.53       2.63     140.17 o
   1   -1    9      43.02       1.28      43.16 o
   2   -4    1      29.02       2.38      22.55 o
   3   -3    2      30.39       2.44      37.05 o
   4    5    1      54.63       1.63      53.30 o
   4    4    5      19.31       2.74      12.69 o
   3   -1    7     131.97       2.13     137.51 o
   4    5    0      35.03       1.36      36.78 o
   0    5    3     380.14       6.43     371.37 o
   2    4    7     142.29       2.58     142.99 o
   1   -1   -9     232.88       4.01     226.42 o
   4   -1   -4      21.07       2.15      14.74 o
   3   -3   -2      52.89       1.26      50.52 o
   4    0    6      22.36       1.78      23.18 o
   1   -4   -5     145.83       2.41     144.28 o
   4    4   -4      33.57       1.69      33.01 o
   0    3    8      76.74       1.80      78.90 o
   1    4    7     170.07       2.98     175.19 o
   1   -3    7      16.82       2.28       7.58 o
   5    2    4      95.05       1.69      93.37 o
   2    5   -4      56.43       1.12      54.90 o
   5    2   -3     203.40       3.29     197.09 o
   0    4   -6      21.27       1.62      21.86 o
   4    5    2      14.50       4.51      19.08 <
   0    2    9       0.00       6.14       5.53 <
   5    0    0      59.64       1.28      60.39 o
   5    0    1      88.01       1.57      82.84 o
   4    1   -6      25.81       1.65      25.72 o
   2    0    9      41.94       1.31      42.82 o
   4    5   -1      49.89       1.26      48.65 o
   2   -4   -2      54.52       1.83      53.74 o
   4    2   -6     245.11       3.97     234.05 o
   2    5    5     113.35       2.12     117.00 o
   1    5   -4     133.81       2.15     137.87 o
   3    0    8       0.00       4.51       4.97 <
   2   -4    2     107.75       2.06     104.27 o
   4   -2    0      25.34       1.81      19.40 o
   5    4    1     131.94       2.20     127.76 o
   2    2    9      20.95       2.57      26.92 o
   1    3   -8      19.91       2.87      17.64 o
   1   -4    5      39.55       1.83      38.23 o
   5    4    0      37.05       1.46      36.62 o
   4   -2    1     202.98       3.54     204.89 o
   0    5   -3     202.68       3.27     205.60 o
   5    0   -1      38.35       1.40      35.92 o
   4    2    7     165.82       2.72     167.95 o
   5    1   -3      37.41       1.41      33.74 o
   3    3   -7      62.88       1.46      60.82 o
   5    0    2      16.05       2.76       5.82 <
   4   -2   -1     146.91       2.41     144.94 o
   5    3    4       8.63       5.04      22.12 <
   5    1    4     152.71       2.51     147.09 o
   4   -1    5      63.39       1.18      65.13 o
   3   -3    3     151.43       2.72     155.25 o
   5    4    2      75.40       1.47      71.98 o
   4    1    7      69.58       1.30      73.37 o
   1    5    5      90.34       1.92      95.01 o
   5    3   -3     236.63       3.74     228.82 o
   4    5    3      37.07       2.00      37.93 o
   3   -1   -7     202.58       3.28     200.93 o
   5    4   -1     179.40       2.85     173.63 o
   1    2   -9      51.78       1.49      52.91 o
   0    2   -9     159.02       2.54     156.54 o
   3   -3   -3      91.56       1.62      90.23 o
   2   -3    6      76.09       1.44      77.40 o
   4   -2    2      41.02       1.96      35.19 o
   3   -2    6      72.01       1.29      73.27 o
   2   -3   -6      29.08       1.89      26.41 o
   0    3   -8      63.44       1.24      60.40 o
   3    4   -6     198.12       3.23     196.55 o
   4    5   -2      56.22       1.33      60.12 o
   3    3    8     153.47       2.53     158.39 o
   0    5    4     120.04       2.20     124.93 o
   3    1   -8      17.46       3.16      15.47 <
   3    5    5      13.90       5.37      11.25 <
   2    1   -9     216.86       3.53     208.52 o
   2   -4   -3     130.91       2.18     132.96 o
   3    5   -4      91.52       1.64      98.06 o
   3    4    7      26.36       2.76      27.91 o
   5    0   -2      12.21       3.68      11.86 <
   4   -2   -2     291.37       4.68     280.07 o
   2   -4    3       0.00       5.82       3.22 <
   2    3   -8      94.45       1.72      92.13 o
   2    0   -9     131.97       2.42     132.84 o
   5    0    3      12.14       3.63      11.00 <
   5    4    3      10.81       4.86       4.09 <
   4    0   -6      97.70       1.69      97.14 o
   0    4    7     152.07       2.71     150.84 o
   5    2    5     106.30       1.84     103.44 o
   1    4   -7     106.60       1.85     109.54 o
   4    3   -6      40.48       1.64      31.03 o
   0    0   10      91.68       1.72      90.28 o
   3   -2   -6     135.32       2.25     136.33 o
   5    2   -4      22.21       2.05      14.82 o
   4    3    7      96.26       1.72      97.96 o
   1   -5    0      24.53       3.16      25.12 o
   5    4   -2      14.08       2.90      14.17 <
   4    4    6      91.44       1.68      98.44 o
   3    2   -8      58.74       1.49      59.77 o
   4   -1   -5     222.22       3.59     215.49 o
   1   -5   -1     214.69       3.73     216.95 o
   4   -2    3     120.21       2.27     126.10 o
   3    0   -8      82.94       1.51      82.71 o
   4    4   -5     134.47       2.25     135.05 o
   2   -2    8      81.86       1.44      77.43 o
   1    1   10      15.73       3.83       9.16 <
   2    5   -5     103.64       1.71     103.79 o
   1   -5    1     208.64       3.63     210.16 o
   0    5   -4      30.00       1.40      26.78 o
   2    4   -7     125.97       2.13     129.17 o
   4    5    4      32.18       2.39      30.11 o
   1    0   10     159.12       2.55     156.24 o
   1   -4   -6      75.58       1.74      79.10 o
   3   -3    4      25.04       2.93      29.16 o
   0    1   10     133.45       2.46     134.30 o
   2   -1    9     197.52       3.14     201.21 o
   1    3    9     107.49       2.12     111.00 o
   5    1   -4     104.22       1.79      98.93 o
   1    5   -5      45.82       1.09      46.17 o
   5    3    5     162.69       2.67     167.03 o
   1   -2   -9      30.89       2.81      30.74 o
   2    5    6     109.02       2.08     106.60 o
   5    1    5      29.68       1.88      23.07 o
   4    5   -3      86.13       1.58      86.68 o
   2   -2   -8      63.55       1.41      66.60 o
   4    0    7      13.40       3.04      12.02 <
   3   -3   -4      62.43       1.34      64.75 o
   1   -5   -2     249.37       4.02     249.10 o
   2    2   -9     130.14       2.21     129.23 o
   1   -2    9      90.45       1.57      90.26 o
   4   -2   -3      92.18       1.63      86.80 o
   2    6    0      45.71       1.68      50.53 o
   2    6    1      52.00       1.68      50.15 o
   5    0   -3       1.30       4.78      11.30 <
   5    3   -4      73.60       1.35      74.01 o
   1   -3   -8     146.82       2.65     147.87 o
   3    1    9     144.26       2.33     146.84 o
   0    1  -10      86.60       1.53      86.33 o
   2    3    9     116.26       2.21     123.96 o
   2   -4   -4      95.57       1.69      97.90 o
   5    4    4      47.58       1.44      50.17 o
   1   -5    2     122.59       2.29     127.19 o
   1   -4    6      18.04       2.60       7.68 o
   5    0    4     120.43       2.02     114.89 o
   3   -1    8     112.50       1.85     113.47 o
   1    0  -10     320.88       5.18     312.27 o
   2    4    8      41.04       2.25      43.96 o
   0    4   -7      99.64       1.66     107.82 o
   2   -4    4       8.13       5.86       4.63 <
   3    2    9     132.76       2.23     137.47 o
   4   -1    6     104.39       1.72     106.52 o
   2    6   -1     104.36       1.95     106.93 o
   0    5    5      84.43       1.79      87.62 o
   2    6    2      21.39       3.34      17.94 o
   1    4    8     215.58       3.72     213.85 o
   1    5    6      61.36       1.87      65.95 o
   2   -1   -9      32.83       2.60      33.79 o
   4    1   -7      43.15       1.28      40.13 o
   3    6    1      43.80       1.84      45.05 o
   5    4   -3      92.40       1.57      93.77 o
   3    6    0       0.00       5.86       5.02 <
   1   -3    8      11.12       3.43      13.23 <
   4    2   -7     167.49       2.76     167.70 o
   1    1  -10     260.18       4.22     251.59 o
   4   -2    4     207.56       3.63     206.70 o
   3    5    6      12.07       6.04      13.12 <
   3    5   -5      39.63       1.53      40.71 o
   1    2   10      58.43       1.91      53.13 o
   0    3    9     127.10       2.37     125.37 o
   1   -5   -3      13.96       3.71       3.28 <
   1    6    0      41.80       1.40      42.37 o
   2    1   10       7.59       4.92      11.48 <
   3    6    2      51.41       1.77      45.93 o
   1    6    1     146.78       2.58     145.51 o
   4    2    8      91.64       1.68      92.19 o
   5   -1    0      93.35       1.64      89.70 o
   3    6   -1      50.87       1.65      47.61 o
   1   -1   10     202.02       3.21     198.46 o
   5   -1    1      30.86       1.68      33.70 o
   3   -2    7      67.48       1.25      73.38 o
   2   -3    7     149.99       2.40     155.75 o
   5    2    6     154.37       2.55     152.25 o
   2   -3   -7      72.04       1.47      69.80 o
   4    5    5      26.77       2.81      24.46 o
   3    0    9      91.07       1.57      92.37 o
   2    6   -2      28.40       1.78      27.64 o
   4    1    8     155.57       2.49     157.76 o
   2    6    3      39.07       2.25      36.70 o
   5    2   -5     215.30       3.48     208.74 o
   1   -1  -10      54.95       1.93      52.01 o
   1    6   -1     101.81       1.75     101.54 o
   1   -5    3      88.12       1.85      91.05 o
   3    3   -8     159.85       2.65     157.42 o
   5   -1   -1     108.04       1.84     108.60 o
   5    5    1      57.73       1.21      59.69 o
   1    6    2      49.16       1.73      50.72 o
   3   -3    5      90.12       1.89      93.17 o
   3    4   -7     119.41       2.06     122.13 o
   5    5    0       0.00       4.51       8.21 <
   0    2   10     109.39       2.15     107.70 o
   4   -2   -4     228.66       3.69     220.36 o
   0    5   -5     181.52       2.88     185.69 o
   1    3   -9       7.92       5.45       1.93 <
   2    0   10      62.52       1.33      58.52 o
   5   -1    2      29.91       1.68      33.40 o
   4    5   -4      51.64       1.39      53.75 o
   3   -1   -8       9.74       5.04       3.60 <
   5    0   -4      40.12       1.40      37.96 o
   3    4    8     105.95       2.08     108.16 o
   2    2   10     191.66       3.35     184.24 o
   5    5    2      68.15       1.46      69.57 o
   4   -1   -6     172.36       2.81     172.99 o
   4    4    7      43.56       1.58      45.09 o
   3    6    3     113.60       2.14     111.05 o
   5    1   -5      84.95       1.54      84.56 o
   5    3    6     130.69       2.20     126.25 o
   5    4    5      36.77       1.70      44.57 o
   3   -3   -5      23.32       2.32      26.22 o
   4    0   -7      60.75       1.33      58.86 o
   3    6   -2       0.00       5.60       5.50 <
   5    1    6     172.67       3.08     173.89 o
   3   -2   -7      79.52       1.52      79.94 o
   5    0    5      50.25       1.26      48.11 o
   5    5   -1      79.17       1.40      79.89 o
   2    5   -6     153.48       2.54     153.96 o
   3    3    9     118.51       2.04     114.87 o
   4    4   -6     103.48       1.84     102.16 o
   2   -4   -5      13.21       4.11      17.96 <
   4    3   -7     129.73       2.21     130.15 o
   0    3   -9      61.40       1.33      59.64 o
   1    6   -2     119.51       2.00     124.55 o
   0    4    8      97.39       2.01     102.07 o
   4    3    8      18.95       3.05       8.63 o
   5    3   -5     121.81       1.99     124.80 o
   5   -1   -2      12.14       3.91       7.97 <
   1    5   -6     135.37       2.18     137.72 o
   2   -4    5       6.24       6.04      11.15 <
   1   -4   -7     153.16       2.73     154.66 o
   1   -5   -4     221.66       3.59     223.55 o
   5    4   -4     184.08       2.92     177.71 o
   1    6    3      42.74       1.90      46.01 o
   6    2    1     234.06       3.78     227.71 o
   3    1   -9      29.63       1.69      29.24 o
   2    5    7      17.85       4.33       7.45 <
   6    2    0      96.64       1.73      88.94 o
   0    2  -10     123.99       2.13     123.29 o
   1    4   -8      53.40       1.41      58.44 o
   1    2  -10      74.12       1.59      72.04 o
   5   -1    3      38.00       1.45      36.07 o
   2    6   -3      40.02       1.35      39.61 o
   5    5    3      38.75       1.64      33.67 o
   2    6    4      56.26       1.79      59.85 o
   2    3   -9      32.18       1.98      32.23 o
   6    3    1     255.20       4.12     247.01 o
   4   -2    5      16.67       4.48      13.74 <
   0    5    6     219.99       3.79     221.07 o
   6    3    0     124.39       2.10     124.40 o
   4    6    1      52.78       1.79      52.29 o
   6    2    2     189.11       3.08     181.61 o
   4    6    0     107.59       2.05     112.78 o
   2    1  -10      55.55       1.59      53.70 o
   2    4   -8     208.83       3.41     205.36 o
   6    2   -1     291.17       4.68     278.43 o
   5    5   -2       8.34       4.51       8.48 <
   1   -5    4     179.03       3.15     189.91 o
   6    3    2      73.89       1.49      75.56 o
   4    0    8      21.23       2.30      23.12 o
   4   -1    7      14.84       3.26      15.45 <
   2    0  -10     180.07       3.17     176.56 o
   3   -4    0      94.04       1.94      94.05 o
   3    6    4      35.19       2.30      31.46 o
   1    5    7     124.63       2.32     128.00 o
   3    2   -9      61.46       1.55      55.27 o
   1   -4    7      34.34       1.25      34.16 o
   4    6    2     139.90       2.52     141.25 o
   2   -2    9     162.40       2.60     167.15 o
   3    0   -9     127.98       2.14     127.56 o
   6    3   -1     143.46       2.37     134.17 o
   3   -4    1      44.26       1.97      44.13 o
   3   -4   -1      35.27       2.34      37.71 o
   3    6   -3      66.68       1.38      63.83 o
   4    6   -1      34.98       1.55      34.58 o
   4    5    6      23.43       3.53      25.56 o
   3    5    7      12.14       6.31      11.57 <
   1    6   -3      79.32       1.45      80.80 o
   3    5   -6      98.18       1.75     101.17 o
   5   -1   -3     123.01       2.07     119.60 o
   0    6    0     121.82       2.04     125.43 o
   4   -3    0      20.58       3.76       6.79 <
   2   -2   -9      45.95       2.11      47.24 o
   4   -2   -5     191.23       3.11     191.01 o
   6    2    3      37.71       1.71      31.42 o
   0    6    1      31.38       1.79      31.18 o
   6    1    1      72.56       1.45      71.88 o
   0    4   -8      94.51       1.59      96.29 o
   0    0   11     187.92       3.09     189.92 o
   6    1    0     184.94       3.01     175.43 o
   2   -1   10     101.70       1.72     102.12 o
   1    3   10      66.30       1.90      63.94 o
   1   -3   -9     113.94       2.21     113.09 o
   1    6    4     118.42       2.20     114.80 o
   4   -3    1     132.12       2.46     128.79 o
   6    3    3      79.01       1.54      81.20 o
   5    2    7      10.81       5.17      13.86 <
   5    5    4      65.01       1.47      64.25 o
   2    4    9     117.90       2.25     123.85 o
   5    0   -5      39.55       1.45      42.60 o
   4    5   -5     103.97       1.82     104.24 o
   3   -3    6     136.59       2.29     141.82 o
   1   -2  -10      32.31       2.90      29.25 o
   6    2   -2     133.00       2.22     131.32 o
   3   -1    9      31.67       1.75      32.21 o
   4   -3   -1     179.79       3.18     177.12 o
   3   -4    2      16.87       4.63      22.37 <
   5   -1    4      57.50       1.33      56.99 o
   0    6   -1     146.39       2.40     144.97 o
   5    2   -6      90.29       1.61      91.43 o
   4    6    3     122.74       2.27     120.41 o
   3   -4   -2      83.64       1.54      75.88 o
   4    1   -8      49.89       1.29      51.88 o
   5    4    6      62.90       1.45      59.76 o
   1    1   11      50.57       1.66      49.48 o
   1    4    9      51.08       2.10      51.34 o
   1   -2   10     118.99       1.96     120.47 o
   2    3   10     167.36       2.98     164.35 o
   4    2   -8      33.26       1.97      35.55 o
   3    1   10     107.71       1.81     104.51 o
   6    1    2     208.13       3.38     201.07 o
   0    5   -6      98.97       1.65     104.40 o
   1    0   11      86.04       1.55      85.04 o
   6    1   -1     170.55       2.79     162.22 o
   6    3   -2     146.49       2.42     142.86 o
   0    6    2     157.15       2.58     158.52 o
   0    1   11     118.87       2.28     120.95 o
   2    2  -10      90.06       1.72      92.64 o
   1   -5   -5     153.65       2.54     154.12 o
   5    0    6      85.35       1.50      84.44 o
   4    6   -2      21.19       2.34      19.51 o
   2    6   -4      35.34       1.25      34.73 o
   6    4    1     100.57       1.78      99.10 o
   4   -3    2      93.58       1.97      94.10 o
   3    2   10      84.68       1.63      81.52 o
   3   -3   -6      52.99       1.45      56.06 o
   1   -3    9      80.86       1.46      81.22 o
   3   -2    8     136.59       2.20     147.84 o
   2    6    5     105.87       2.07     104.06 o
   5    5   -3       9.20       5.41      15.10 <
   6    4    0      75.97       1.50      74.17 o
   2   -3    8      77.56       1.40      78.75 o
   5    1   -6       9.74       4.87       8.58 <
   2   -5    0     216.13       3.77     218.39 o
   5    3    7      80.17       1.58      82.78 o
   2   -4   -6     153.25       2.53     151.72 o
   2   -3   -8      21.07       2.83      21.15 o
   4    2    9     107.89       1.89     109.32 o
   5    4   -5      22.13       2.89      11.21 o
   2   -5   -1     159.74       2.87     158.79 o
   4   -3   -2      35.82       1.47      37.57 o
   5    1    7     103.13       1.72     107.54 o
   6    4    2      11.72       4.85      14.20 <
   0    1  -11     108.84       1.83     110.58 o
   2   -1  -10     164.00       2.92     168.90 o
   2   -5    1       0.00       6.34       3.89 <
   0    6   -2      76.68       1.79      75.84 o
   2   -4    6      18.08       2.73      18.73 o
   4   -1   -7      51.12       1.39      49.00 o
   3    6    5      23.14       3.60      26.79 o
   4    1    9      24.60       2.07      28.69 o
   4    4    8       0.00       5.37       5.33 <
   5    3   -6     291.91       4.72     276.19 o
   1    0  -11      23.47       2.98      16.54 o
   6    2    4     163.28       2.69     160.90 o
   6    1    3     127.10       2.16     122.25 o
   6    4   -1       7.70       5.13      13.16 <
   4   -2    6     216.49       3.43     216.20 o
   0    3   10     177.53       3.14     181.00 o
   3   -4    3      35.98       2.30      37.48 o
   3    4   -8      79.49       1.59      81.24 o
   1   -5    5      20.83       3.43      22.11 o
   6    1   -2      51.07       1.39      46.52 o
   6    3    4     122.11       2.08     121.78 o
   3   -4   -3      67.84       1.43      68.10 o
   3    6   -4      19.83       2.54      14.55 o
   2    5   -7      91.51       1.69      91.62 o
   0    6    3     125.30       2.12     128.90 o
   4    4   -7      77.59       1.60      75.94 o
   1    6   -4     114.28       1.91     115.55 o
   5   -1   -4     111.81       1.91     107.20 o
   4    6    4      34.44       2.56      32.58 o
   6    2   -3     115.75       1.97     107.67 o
   2   -5   -2     111.90       2.20     105.13 o
   1    5   -7     191.03       3.03     194.15 o
   3    4    9      39.74       2.75      41.70 o
   3    0   10       3.44       4.96       2.90 <
   3    3   -9      43.89       1.75      41.68 o
   1    1  -11     127.58       2.21     126.38 o
   4    0   -8     147.06       2.43     144.61 o
   4   -3    3      17.75       4.49       5.62 <
   3   -2   -8      66.97       1.47      67.97 o
   1    2   11     121.92       2.33     119.88 o
   0    5    7      70.74       1.89      72.29 o
   2   -5    2     144.25       2.62     147.27 o
   3   -1   -9     190.16       3.10     186.76 o
   6    4    3      15.78       3.55      18.81 <
   2    1   11     106.13       1.80     107.24 o
   5    5    5      76.00       1.56      73.52 o
   6    3   -3      63.17       1.43      61.03 o
   2    5    8      35.74       2.80      34.28 o
   1    6    5      35.46       2.94      30.79 o
   1   -4   -8     205.39       3.57     210.30 o
   4    3   -8     213.61       3.49     205.38 o
   1   -1   11      70.75       1.41      74.98 o
   4    6   -3      59.18       1.48      56.79 o
   4    3    9     195.90       3.20     193.98 o
   5   -1    5      38.02       2.28      41.93 o
   4   -3   -3     107.67       1.85     106.33 o
   0    4    9     250.46       4.31     254.83 o
   1    3  -10      18.04       3.67      19.09 <
   6    4   -2      34.42       1.43      34.17 o
   1   -1  -11      46.77       2.20      47.07 o
   0    6   -3     148.86       2.68     151.36 o
   4    5    7      30.89       2.78      32.88 o
   3    3   10     133.79       2.46     134.43 o
   5   -2    0      76.80       1.46      76.54 o
   0    2   11      74.63       1.96      68.90 o
   2    0   11      51.97       1.38      51.10 o
   4   -2   -6      56.70       1.41      54.42 o
   5   -2    1      43.60       1.39      47.41 o
   5    5   -4      51.08       1.55      47.74 o
   4   -1    8      55.06       1.27      55.65 o
   6    1    4     126.55       2.14     124.44 o
   1    5    8     139.32       2.55     139.67 o
   2    2   11      36.15       2.77      36.10 o
   2   -5   -3     223.17       3.61     222.61 o
   1    4   -9     179.10       2.94     183.91 o
   0    3  -10      81.00       1.47      79.30 o
   6    0    0     173.92       2.84     167.14 o
   6    0    1      72.49       1.45      70.87 o
   6    1   -3     166.88       2.73     158.53 o
   5    0   -6       0.00       5.04       7.33 <
   3    5    8      16.67       5.09       2.86 <
   5   -2   -1     194.23       3.15     189.04 o
   1   -4    8      45.84       1.26      41.58 o
   2    6   -5      81.42       1.42      82.00 o
   3   -4    4       5.04       6.24       6.45 <
   0    6    4      28.22       2.26      28.40 o
   4    5   -6      78.85       1.63      78.57 o
   3    5   -7     138.74       2.33     138.90 o
   2   -5    3     128.43       2.39     132.28 o
   2    6    6      11.50       6.45       5.73 <
   1   -5   -6      46.32       1.60      47.42 o
   5    4    7      56.68       1.52      52.01 o
   4    0    9      77.33       1.43      74.01 o
   5    6    1     113.94       1.94     111.01 o
   6    2    5     164.60       2.71     160.08 o
   3   -4   -4      80.02       1.54      78.76 o
   6    4    4      31.86       1.97      28.70 o
   3   -3    7      37.32       1.58      34.64 o
   5   -2    2     170.71       3.06     168.52 o
   5    6    0      67.41       1.41      68.77 o
   3    1  -10     199.19       3.23     189.91 o
   6    3    5      43.70       1.60      39.52 o
   4   -3    4     197.56       3.48     193.51 o
   6    0   -1      53.99       1.39      51.79 o
   2    4   -9      17.07       3.83      20.47 <
   6    0    2     125.18       2.11     120.81 o
   5    2    8     177.64       2.91     177.14 o
   4    6    5     107.78       2.10     104.04 o
   5    0    7      52.39       1.25      54.54 o
   2    3  -10      51.63       1.64      51.90 o
   5    6    2      44.28       2.04      44.52 o
   3    6    6      89.69       1.92      94.16 o
   5    2   -7      26.23       1.98      27.48 o
   6    2   -4     226.36       3.66     218.31 o
   0    5   -7     109.21       1.80     111.23 o
   0    2  -11      49.82       1.36      47.28 o
   1    2  -11     125.68       2.18     124.85 o
   3   -3   -7      11.57       5.06      15.99 <
   5   -2   -2     154.33       2.54     146.66 o
   5    6   -1      44.85       1.57      44.39 o
   2   -2   10     176.28       2.82     178.04 o
   5    4   -6     177.26       2.92     170.10 o
   1    6   -5     122.97       2.00     126.89 o
   2   -4   -7      87.33       1.65      87.08 o
   3    6   -5       7.13       4.65       3.90 <
   6    4   -3      39.38       1.36      37.45 o
   5   -1   -5      51.48       1.37      52.17 o
   6    3   -4     178.02       2.90     175.33 o
   4   -3   -4     144.84       2.40     143.88 o
   3    2  -10      19.74       3.36      17.72 <
   6    5    1     114.66       1.98     110.72 o
   3    0  -10     232.26       3.75     227.31 o
   4    6   -4      35.91       1.74      34.67 o
   0    4   -9       0.00       4.51       2.29 <
   5    3    8      97.77       1.77      99.57 o
   5    1   -7      67.20       1.39      65.66 o
   1   -5    6     109.69       1.91     113.01 o
   6    5    0     134.31       2.25     132.44 o
   2    1  -11     118.78       2.09     115.35 o
   2   -4    7      49.84       1.43      48.46 o
   5    5    6      98.24       1.79      99.18 o
   0    6   -4      67.26       1.79      66.71 o
   5   -2    3     113.18       2.22     113.60 o
   6    0   -2      57.73       1.40      52.97 o
   6    0    3     122.35       2.07     119.43 o
   4   -2    7      96.80       1.63     105.82 o
   5    1    8      95.66       1.63      98.23 o
   5    6    3     106.44       2.09     104.67 o
   2    0  -11     206.42       3.60     201.84 o
   1    6    6      40.83       2.38      42.36 o
   6    5    2     110.33       1.92     108.22 o
   2   -5   -4      50.53       1.50      50.02 o
   1   -6    0      42.30       2.18      43.34 o
   2   -2  -10      69.10       1.89      76.44 o
   2    4   10      45.41       2.29      50.03 o
   1   -3  -10      73.76       1.95      73.10 o
   4    1   -9      88.44       1.60      88.29 o
   1   -6   -1     151.51       2.76     155.61 o
   6    1    5     170.13       2.79     170.94 o
   3   -1   10      65.72       1.36      65.03 o
   5   -1    6       4.32       4.41       0.72 <
   5    3   -7      55.35       1.57      48.97 o
   4    2   -9      87.59       1.71      84.52 o
   3   -2    9     122.64       2.01     124.99 o
   1    4   10     129.86       2.45     132.25 o
   1   -6    1     131.22       2.45     135.12 o
   6    5   -1      44.07       1.33      44.70 o
   2   -5    4      23.90       3.35      22.91 o
   6    1   -4      90.81       1.65      88.96 o
   2   -3    9      67.24       1.33      72.67 o
   4   -1   -8     156.42       2.58     152.81 o
   1    3   11     154.20       2.80     159.20 o
   2   -3   -9      59.87       1.50      58.51 o
   5    6   -2     122.34       2.08     122.87 o
   2   -1   11     170.66       2.73     171.94 o
   6    4    5      10.00       5.49      14.65 <
   2    7    1      18.18       4.11       5.13 <
   0    6    5      38.20       2.29      37.24 o
   4    4    9      52.44       1.58      51.71 o
   2    7    0      38.73       2.12      31.88 o
   3    7    1     147.65       2.63     148.93 o
   3    7    0     120.30       2.23     121.70 o
   3   -4    5      46.84       2.04      45.74 o
   1   -2  -11      14.73       6.10       8.54 <
   1   -6   -2      74.28       1.49      78.77 o
   5    5   -5       0.00       5.52      12.73 <
   5   -2   -3     239.81       3.87     232.08 o
   4    2   10     229.45       3.72     232.34 o
   2    3   11      15.01       6.44      20.71 <
   1   -3   10      57.35       1.28      57.03 o
   6    5    3     141.24       2.36     141.25 o
   3    1   11     106.21       1.81     108.41 o
   2    5   -8     179.10       2.94     180.19 o
   0    5    8     155.31       2.79     162.54 o
   3   -4   -5      69.85       1.50      69.48 o
   4    4   -8     164.64       2.74     166.94 o
   1   -2   11     181.87       2.90     183.67 o
   1    5   -8      59.78       1.26      56.62 o
   4   -3    5     129.84       2.45     129.00 o
   0    0   12      42.86       1.87      41.85 o
   3    7    2      85.70       1.84      83.05 o
   2    7    2     126.92       2.33     123.81 o
   6    2    6      57.73       1.51      54.02 o
   3    2   11     225.94       3.67     225.97 o
   2    7   -1      41.76       1.55      40.80 o
   4    1   10     166.90       2.68     176.23 o
   6    3    6      62.54       1.53      61.08 o
   1   -6    2     140.24       2.59     144.74 o
   2    2  -11      52.60       1.69      48.09 o
   3    7   -1      54.07       1.78      52.44 o
   3    4   -9     167.42       2.78     167.91 o
   5    6    4     137.66       2.51     137.85 o
   1    1   12      32.91       3.13      35.67 o
   4    5    8     109.25       2.15     109.12 o
   6    0   -3      51.84       1.42      50.01 o
   4    6    6      85.08       1.93      81.85 o
   6    0    4      19.70       2.81      11.19 o
   5   -2    4      74.52       1.46      72.44 o
   2    5    9      66.17       1.89      68.20 o
   4   -2   -7     205.73       3.34     201.29 o
   1    0   12      80.93       1.52      79.03 o
   2    6   -6      86.18       1.53      87.21 o
   6    5   -2      15.18       3.19      16.38 <
   3   -2   -9      99.38       1.78      95.97 o
   6    4   -4      32.41       1.57      34.51 o
   0    1   12      41.57       2.48      42.24 o
   2    6    7      35.41       2.59      36.77 o
   4    0   -9      46.44       1.45      50.76 o
   1   -4   -9      10.17       6.70       7.92 <
   3    4   10     100.71       2.12     104.16 o
   6    2   -5      76.23       1.50      75.63 o
   1   -5   -7     183.80       3.01     190.59 o
   2   -1  -11     187.47       3.30     184.15 o
   4   -3   -5      36.86       1.70      37.23 o
   1   -6   -3      83.57       1.59      87.08 o
   5    0   -7      64.93       1.42      64.25 o
   0    3   11      24.63       4.04      21.25 o
   3    7    3     252.00       4.32     251.13 o
   3    6    7      78.52       1.88      79.13 o
   5    4    8      27.43       2.41      28.19 o
   4    3   -9      97.33       1.82      95.01 o
   2    7    3       8.63       6.38      15.63 <
   6    3   -5     179.94       2.94     178.84 o
   4    5   -7      37.62       1.95      34.67 o
   3    3  -10      73.20       1.62      70.42 o
   5    6   -3      38.83       1.63      33.12 o
   4    3   10     125.87       2.17     126.56 o
   3   -1  -10     153.89       2.55     153.53 o
   2    7   -2       8.83       5.17      17.75 <
   2   -5   -5      93.69       1.72      96.73 o
   0    1  -12     155.67       2.62     157.81 o
   0    6   -5     152.63       2.49     157.41 o
   6    5    4      32.02       2.07      30.88 o
   4    6   -5       0.00       5.29       8.15 <
   3    0   11      17.07       3.09      18.98 <
   4   -1    9      41.74       1.39      44.48 o
   3    7   -2     160.29       2.82     160.20 o
   1    5    9      76.65       1.96      73.24 o
   0    4   10      83.43       2.02      80.62 o
   5   -1   -6     107.09       1.87     106.34 o
   1    6   -6      66.80       1.28      66.49 o
   1    7    0      12.62       4.37      12.21 <
   3   -3    8      81.90       1.45      88.18 o
   1    7    1      55.75       1.49      55.91 o
   3    5    9      33.11       3.72      34.85 o
   3    6   -6      54.67       1.49      54.24 o
   1    0  -12     145.27       2.47     145.55 o
   4    7    1     116.61       2.20     118.84 o
   5    0    8      18.82       2.54      19.01 o
   3    5   -8      26.23       2.93      24.71 o
   1   -6    3      26.13       3.14      20.22 o
   4    7    0      92.62       1.94      93.87 o
   6    1    6      69.41       1.51      69.79 o
   5   -2   -4     128.90       2.16     126.86 o
   5    5    7     160.01       2.65     160.37 o
   2   -5    5     158.60       2.85     160.51 o
   1   -4    9      66.02       1.31      64.89 o
   1    7   -1      32.18       1.80      33.90 o
   1    2   12      74.89       2.03      74.51 o
   4    7    2     117.28       2.22     120.59 o
   5    2    9     141.39       2.29     143.41 o
   6    1   -5      25.11       2.29      16.74 o
   1    7    2      60.19       1.50      58.59 o
   2    1   12      12.28       4.56       1.41 <
   1    1  -12      97.01       1.85      95.50 o
   6    4    6      46.97       1.62      48.72 o
   5    4   -7     146.67       2.47     148.77 o
   1    6    7      10.17       6.73      14.69 <
   0    5   -8     189.42       3.01     196.04 o
   1   -5    7      86.56       1.64      91.91 o
   3    3   11     160.55       2.88     158.37 o
   5    2   -8     179.37       2.92     173.45 o
   6   -1    0      32.60       1.81      35.97 o
   3   -3   -8      41.25       1.72      36.35 o
   1    3  -11       5.21       5.75       9.43 <
   6    5   -3      73.64       1.40      71.02 o
   6   -1    1       5.52       5.21       3.85 <
   2   -4   -8      73.22       1.55      71.28 o
   5    6    5      26.07       3.44      19.42 o
   4    0   10      52.35       1.35      49.25 o
   0    6    6      62.85       1.90      57.72 o
   4    7   -1     142.70       2.57     144.94 o
   1    4  -10      57.47       1.68      55.23 o
   5   -1    7       8.54       4.51       9.51 <
   1   -1   12     100.32       1.73     100.58 o
   6    0   -4       0.00       5.12       0.65 <
   6    0    5     147.79       2.45     149.91 o
   3    7    4     185.36       3.25     182.93 o
   3   -4    6      63.69       1.86      67.71 o
   4   -2    8      38.73       1.46      36.83 o
   1   -6   -4     104.24       1.84     108.53 o
   5   -2    5     159.90       2.90     160.54 o
   2   -4    8      88.11       1.52      86.75 o
   2    7    4     109.64       2.12     113.52 o
   6   -1   -1       0.00       5.17       4.47 <
   5    3    9      13.47       4.72      12.01 <
   1   -1  -12     102.40       2.15     101.38 o
   5    1   -8      91.09       1.64      88.11 o
   4   -4    0      17.99       4.67      14.78 <
   2    7   -3      65.76       1.39      67.24 o
   6   -1    2      68.73       1.44      64.91 o
   4   -3    6     130.18       2.46     130.16 o
   3   -4   -6      31.27       2.09      27.32 o
   0    3  -11       0.00       5.04       4.65 <
   2    0   12       0.00       5.29       2.43 <
   0    2   12     113.11       2.26     106.26 o
   4    7    3      57.23       1.89      55.84 o
   2    4  -10     150.42       2.52     153.08 o
   1    7   -2      41.98       1.49      38.76 o
   2    2   12      91.66       2.04      94.20 o
   5    5   -6      25.48       2.72      23.42 o
   4   -4    1      65.91       1.91      64.72 o
   3    7   -3      54.44       1.42      54.04 o
   5    1    9     120.72       1.99     124.07 o
   1    7    3      99.03       1.96      95.48 o
   4   -4   -1      50.08       2.05      49.28 o
   6    2    7     179.48       3.22     178.65 o
   3   -5    0      20.75       4.06      20.82 <
   6    5    5     128.05       2.18     125.27 o
   6    3    7      62.83       1.52      63.03 o
   7    3    1      13.47       4.41      11.41 <
   6    4   -5     127.25       2.08     129.35 o
   3    1  -11     115.15       1.96     109.94 o
   5    6   -4      94.17       1.74      91.70 o
   5    3   -8     235.59       3.84     223.57 o
   7    3    0      56.59       1.48      55.82 o
   4    6    7      75.41       1.90      82.66 o
   4    7   -2       0.00       5.29       9.61 <
   3   -5   -1     133.77       2.53     133.39 o
   3   -5    1     122.66       2.35     119.74 o
   2    3  -11      27.92       2.55      26.02 o
   1   -6    4     144.22       2.62     152.75 o
   0    4  -10      77.55       1.44      77.70 o
   7    3    2      36.33       1.83      37.84 o
   7    2    1     127.08       2.17     122.01 o
   4   -4    2      96.68       2.05      98.41 o
   6   -1   -2     106.96       1.86     107.88 o
   2   -2   11      25.11       2.19      26.23 o
   7    2    0     172.45       2.84     171.65 o
   6   -1    3       6.11       5.21       1.35 <
   6    2   -6     198.49       3.23     189.88 o
   4   -3   -6      71.52       1.50      68.46 o
   4   -4   -2      35.32       2.55      34.96 o
   4   -1   -9      35.86       1.76      36.29 o
   6    6    1      17.22       2.87      13.13 o
   7    3   -1      61.31       1.47      59.37 o
   2   -5   -6     179.16       2.94     181.80 o
   3   -2   10      62.58       1.33      67.35 o
   7    2    2     115.87       2.01     116.20 o
   2    6   -7      10.17       5.52      11.03 <
   3    0  -11      60.09       1.45      58.41 o
   0    5    9     113.12       2.26     115.79 o
   4    1  -10      19.78       2.67      20.82 o
   3    2  -11      10.41       5.97      10.55 <
   6    6    0     184.43       3.02     184.00 o
   0    2  -12     141.92       2.31     142.05 o
   3   -5   -2     126.21       2.42     122.96 o
   5   -2   -5      64.06       1.45      62.36 o
   3   -5    2      77.72       1.91      74.49 o
   2    4   11      55.59       2.15      57.73 o
   4    4   10      45.34       2.17      44.61 o
   2    6    8      93.21       2.08      92.13 o
   0    6   -6     214.23       3.39     218.41 o
   6    3   -6      83.42       1.60      83.03 o
   1    2  -12      22.81       3.32      12.38 o
   2   -3   10     118.92       1.97     123.66 o
   4    2  -10      25.84       2.72      28.95 o
   4    7    4     115.96       2.24     122.20 o
   6    6    2     188.49       3.00     186.69 o
   2   -3  -10     110.34       2.23     111.44 o
   7    2   -1      42.82       1.58      45.04 o
   6    5   -4       0.00       4.96       3.72 <
   2   -2  -11      49.24       2.26      50.70 o
   1   -3  -11      99.47       2.14     101.09 o
   4    6   -6      43.19       1.63      43.62 o
   4    5    9     121.57       2.32     123.57 o
   4   -2   -8     107.90       1.88     104.43 o
   1    7   -3      18.18       2.86      22.19 o
   2    5   -9     173.79       2.87     172.33 o
   3   -1   11      34.37       1.68      32.79 o
   1    4   11     172.68       3.09     175.43 o
   3    7    5     157.43       2.82     161.92 o
   7    3    3      39.01       1.79      40.92 o
   7    4    1      19.57       3.13      15.73 o
   1   -5   -8     127.17       2.40     133.54 o
   1    5   -9     127.73       2.18     131.21 o
   2   -5    6      27.68       3.06      26.66 o
   1    7    4      31.48       2.84      24.93 o
   3    6    8       6.24       6.64       2.29 <
   5   -3    0     117.86       2.31     120.15 o
   2    7    5      75.77       1.87      77.59 o
   4    4   -9      44.11       1.82      41.08 o
   7    4    0       7.25       5.41       2.07 <
   5    6    6     101.15       2.06     102.33 o
   2    1  -12     126.25       2.21     125.14 o
   5   -3    1      71.89       1.94      66.71 o
   6    1    7     158.81       2.63     158.80 o
   1   -6   -5      54.83       1.55      53.04 o
   6    6   -1     152.15       2.52     155.49 o
   2    7   -4      66.22       1.30      68.30 o
   4   -4    3      47.76       2.18      50.47 o
   2    0  -12      98.85       2.12     103.33 o
   7    4    2      94.67       1.73      92.02 o
   5   -1   -7     168.93       2.77     167.94 o
   4    2   11      77.38       1.62      76.02 o
   1    6   -7     194.28       3.09     199.11 o
   7    2    3     160.63       2.66     160.70 o
   5    0   -8      11.20       4.92      13.75 <
   5   -3   -1      22.17       2.39      19.70 o
   6    0   -5      35.03       1.70      31.84 o
   6    4    7      39.55       1.81      40.30 o
   6    0    6     126.01       2.06     124.94 o
   4    7   -3     173.34       2.85     171.99 o
   3    7   -4      34.88       1.48      34.32 o
   6    1   -6     178.81       2.92     171.52 o
   5    4    9      65.27       1.57      66.67 o
   2    5   10      16.82       5.80       5.76 <
   7    3   -2      18.18       3.23      11.01 <
   3    6   -7      75.55       1.56      73.88 o
   0    7    0      29.14       2.03      27.09 o
   6   -1   -3     103.32       1.81     103.43 o
   6    6    3      98.83       1.80      99.04 o
   5    5    8      74.51       1.62      76.53 o
   1    3   12      22.47       4.42      19.96 <
   0    7    1       2.25       5.33       4.76 <
   4   -4   -3      76.71       1.51      74.98 o
   5   -2    6      63.69       1.42      64.86 o
   1   -3   11     122.43       2.03     125.70 o
   4    5   -8      93.96       1.78      95.60 o
   7    4   -1      12.95       4.52       2.62 <
   2   -1   12     118.17       1.97     120.38 o
   4    1   11     191.10       3.05     189.16 o
   5    7    1     198.60       3.46     195.18 o
   6   -1    4      12.21       4.58       9.33 <
   5   -3    2     138.99       2.60     139.26 o
   3    4  -10      56.62       1.66      58.05 o
   3   -5   -3      26.33       2.35      27.37 o
   0    6    7      43.78       2.36      45.17 o
   1   -4  -10     115.02       2.29     119.86 o
   7    2   -2      85.79       1.63      84.28 o
   3   -5    3      54.90       2.00      57.25 o
   3   -2  -10      61.36       1.51      56.99 o
   5    7    0     164.79       2.72     168.10 o
   2    3   12     161.92       2.93     163.82 o
   6    5    6      92.70       1.75      92.04 o
   3    1   12     108.69       1.85     108.50 o
   0    7   -1      66.18       1.44      66.00 o
   1   -2  -12       8.02       6.95      14.15 <
   4    0  -10      77.52       1.53      77.90 o
   1    6    8      13.71       6.95      20.09 <
   5    0    9      78.60       1.50      76.07 o
   5    7    2      35.89       2.63      35.66 o
   7    4    3      34.88       1.99      32.99 o
   7    1    1     221.02       3.59     217.11 o
   3   -3    9     144.14       2.33     150.01 o
   3    4   11      43.54       2.42      41.44 o
   0    7    2      26.49       2.56      21.68 o
   3    2   12     191.71       3.14     188.77 o
   2   -6    0     172.35       3.10     174.84 o
   7    1    0     163.03       2.69     156.80 o
   3   -4    7      62.42       1.46      63.94 o
   5   -3   -2     119.26       2.03     116.94 o
   1   -2   12       7.81       5.25       4.22 <
   7    3    4      18.22       3.45      21.27 <
   1   -6    5     130.37       2.44     132.33 o
   5   -1    8      22.62       2.42      25.92 o
   5    6   -5      81.12       1.62      79.35 o
   6    6   -2       7.48       6.00       3.35 <
   4   -3    7     205.13       3.36     211.57 o
   2   -6   -1      21.23       4.28      12.02 <
   1   -5    8      64.52       1.29      63.60 o
   1    5   10     140.91       2.62     140.68 o
   4   -1   10      29.71       2.07      24.09 o
   3    5   10      40.63       2.72      42.95 o
   3   -4   -7      77.82       1.59      78.23 o
   2   -6    1     133.75       2.52     134.11 o
   5    7   -1       0.00       5.37      10.66 <
   4    3  -10     117.56       2.08     118.41 o
   7    1    2      73.44       1.52      70.07 o
   5    4   -8      30.69       2.45      21.90 o
   3    5   -9     124.52       2.16     128.58 o
   4    3   11       0.00       5.93       6.29 <
   2    2  -12      44.16       1.94      44.95 o
   7    1   -1      60.16       1.47      54.62 o
   6    4   -6      27.18       1.98      25.86 o
   7    2    4      20.66       3.17      22.94 o
   0    0   13      56.52       1.75      58.97 o
   1    7   -4      27.58       1.98      29.99 o
   7    4   -2      38.90       1.67      39.31 o
   5   -3    3     182.74       3.27     184.92 o
   2   -4   -9     201.71       3.29     202.30 o
   6    6    4      47.20       1.67      46.43 o
   0    7   -2      22.81       3.95      18.20 <
   0    5   -9      80.82       1.47      85.39 o
   5    2   10      21.90       2.50      19.50 o
   3   -3   -9      20.62       3.10      26.11 o
   4   -4    4      54.02       2.06      56.14 o
   5    7    3     286.11       4.89     283.77 o
   5    5   -7      76.65       1.64      75.65 o
   6    2    8      98.45       1.81      99.12 o
   3   -1  -11      77.22       1.57      77.82 o
   1    7    5      23.50       4.41      13.01 <
   0    4   11     111.30       2.27     110.85 o
   1    1   13       0.00       7.16      10.75 <
   2   -6   -2     185.17       3.30     191.20 o
   6    3    8       8.83       5.75      16.93 <
   3    3  -11     146.36       2.48     145.63 o
   2   -1  -12      34.07       3.00      27.39 o
   1   -4   10      49.98       1.29      49.20 o
   0    3   12     144.08       2.69     142.92 o
   7    3   -3      57.57       1.52      51.96 o
   5    2   -9      35.74       2.43      34.98 o
   4   -2    9      93.12       1.64      98.16 o
   1    0   13      56.02       1.45      55.42 o
   0    7    3      23.21       2.80      21.17 o
   4    6    8     159.79       2.87     161.80 o
   0    1   13      10.33       6.95      17.29 <
   2   -4    9      17.71       2.84      19.12 o
   3    7    6     142.00       2.60     146.52 o
   2   -6    2      49.82       2.09      55.98 o
   3    0   12      27.15       2.19      25.34 o
   6    5   -5       0.00       5.71       6.47 <
   4   -4   -4      45.62       1.57      43.85 o
   7    2   -3     132.70       2.23     130.41 o
   7    4    4      63.73       1.54      66.32 o
   5   -2   -6     211.07       3.43     207.01 o
   7    1    3     143.75       2.42     143.37 o
   2    7    6      60.71       1.96      57.69 o
   4    7   -4     180.79       2.98     181.20 o
   6   -1   -4       6.64       5.29      11.92 <
   3   -5   -4     131.76       2.22     132.27 o
   4   -3   -7      75.28       1.55      77.50 o
   5    3   10     107.82       1.93     107.41 o
   2   -5   -7      35.77       2.02      30.63 o
   3   -5    4     129.74       2.46     125.22 o
   5   -3   -3     156.00       2.57     155.88 o
   5    1   -9      25.07       2.23      21.46 o
   5    7   -2     172.40       2.84     177.34 o
   2    7   -5       0.00       4.74       7.80 <
   6   -1    5      31.57       1.94      34.54 o
   6    2   -7     184.88       3.02     182.41 o
   4    0   11     151.30       2.45     153.30 o
   1   -6   -6      58.84       1.59      58.54 o
   7    1   -2     209.37       3.40     207.01 o
   7    5    1     115.88       2.01     114.08 o
   5    1   10     130.72       2.15     128.30 o
   5    6    7     131.53       2.48     131.81 o
   0    1  -13      30.67       2.69      25.43 o
   3    7   -5      69.68       1.34      74.80 o
   6    6   -3     149.82       2.51     147.76 o
   7    5    0      77.79       1.58      77.05 o
   0    6   -7      16.87       2.67       6.91 o
   3    3   12      45.19       2.37      41.97 o
   1    4  -11      58.59       1.64      61.92 o
   7    3    5      35.70       1.93      32.28 o
   7    5    2     155.21       2.58     152.76 o
   2   -6   -3     170.28       3.07     174.07 o
   6    3   -7     128.32       2.16     130.94 o
   1    0  -13     119.53       2.35     123.34 o
   2   -5    7      63.88       1.49      66.03 o
   5    3   -9     121.49       2.13     121.22 o
   5    7    4     151.77       2.75     152.16 o
   0    7   -3      40.08       2.42      37.91 o
   4    6   -7      35.60       1.98      37.61 o
   6    0   -6      11.86       4.86       0.15 <
   6    0    7      61.39       1.35      62.51 o
   5   -3    4      72.44       1.98      69.59 o
   2    6   -8      11.72       5.43      25.75 <
   7    4   -3       0.00       5.45       1.06 <
   1    3  -12      32.80       2.33      29.17 o
   1    2   13      29.54       3.58      24.36 o
   6    1    8     171.34       2.82     174.86 o
   2    1   13     115.88       1.96     114.92 o
   2    6    9      20.04       4.96      15.63 <
   2   -6    3     170.49       3.06     176.53 o
   7    2    5      91.18       1.72      94.03 o
   7    5   -1     112.40       1.96     112.08 o
   5   -2    7     110.82       1.84     112.46 o
   6    6    5     163.50       2.71     165.80 o
   2    4  -11     129.05       2.23     130.64 o
   6    4    8      55.07       1.65      57.24 o
   0    7    4      37.68       1.91      40.43 o
   1    1  -13     183.32       3.05     183.55 o
   6    5    7      32.47       2.19      30.88 o
   7    1    4     139.76       2.36     139.82 o
   3    6    9     116.48       2.41     118.45 o
   6    1   -7      84.90       1.60      84.74 o
   4    7    6      23.54       3.94      31.02 <
   7    5    3      52.12       1.60      51.88 o
   1   -1   13     128.03       2.24     133.63 o
   0    3  -12      56.28       1.40      55.80 o
   6   -2    0      21.86       2.62      24.73 o
   1   -5   -9      92.06       2.05      89.29 o
   6   -2    1     164.24       2.70     159.36 o
   4   -4    5      93.86       2.05      99.45 o
   0    5   10      32.07       3.34      29.88 o
   4   -2   -9      32.52       2.01      31.41 o
   4   -1  -10     143.05       2.39     141.53 o
   1   -6    6      39.63       2.30      42.73 o
   5   -1   -8      14.84       3.95       9.27 <
   7    3   -4      82.45       1.61      80.14 o
   4    5   10       7.25       6.89      16.55 <
   1    6   -8     108.40       1.81     111.45 o
   1    7   -5      80.19       1.45      81.41 o
   5    7   -3      82.87       1.63      83.59 o
   7    4    5      68.70       1.57      68.40 o
   0    4  -11       0.00       5.41       7.43 <
   0    6    8      54.50       2.19      54.39 o
   7    1   -3      91.58       1.70      89.67 o
   1   -1  -13      36.40       3.03      31.36 o
   2    0   13      28.10       2.24      26.77 o
   0    2   13      72.59       2.06      75.50 o
   5    6   -6       0.00       5.93       8.89 <
   2    2   13     178.45       3.18     180.16 o
   6   -2   -1     138.08       2.31     132.02 o
   5    5    9      71.48       1.94      71.47 o
   5   -3   -4      57.97       1.46      55.45 o
   7    2   -4      17.56       3.48       7.07 <
   1    7    6      65.59       2.02      66.90 o
   3    6   -8      38.02       1.83      37.49 o
   4    4   11      28.31       3.82      31.68 o
   3    1  -12      22.32       2.72      20.58 o
   3   -2   11     138.06       2.26     141.36 o
   6   -2    2       5.21       5.21       7.23 <
   4   -4   -5      15.73       3.83      12.34 <
   3   -5   -5      99.65       1.80     107.21 o
   2    5  -10     105.46       1.96     108.90 o
   5    0   -9      21.98       2.72      21.89 o
   2    3  -12      44.75       1.87      45.38 o
   2   -2   12     181.94       2.91     188.30 o
   3   -5    5       9.02       6.57      13.38 <
   7    5   -2     100.18       1.70     102.07 o
   7    0    1     139.63       2.34     140.85 o
   1    5  -10     165.68       2.75     164.62 o
   2   -6   -4      34.07       1.96      29.81 o
   5    4   10      22.17       3.19      23.54 o
   2   -3   11      50.97       1.38      47.93 o
   7    0    0      10.66       5.41       2.19 <
   3   -4    8      22.85       2.69      23.40 o
   4    1  -11      69.81       1.45      66.32 o
   2   -3  -11      27.92       3.76      31.16 o
   6   -1   -5      97.53       1.76      98.12 o
   4   -3    8     109.67       1.94     106.89 o
   4    4  -10     126.49       2.21     128.83 o
   4    7   -5      44.41       1.77      41.16 o
   1    6    9      13.21       7.16       9.07 <
   2    4   12      91.00       2.14      93.08 o
   5    7    5      90.01       2.04      89.62 o
   4    2  -11      47.35       1.79      48.20 o
   6    6   -4      93.87       1.79      94.08 o
   4    5   -9      73.34       1.65      73.16 o
   3   -4   -8     145.06       2.43     143.12 o
   3    7    7     127.79       2.41     128.19 o
   0    7   -4      77.17       1.93      81.20 o
   6   -1    6      60.06       1.27      60.57 o
   7    5    4     137.36       2.33     142.18 o
   7    0    2     135.37       2.28     132.05 o
   6    4   -7      44.60       1.85      44.09 o
   3    0  -12     103.50       1.84     105.37 o
   5   -1    9      45.56       1.44      44.91 o
   6   -2   -2     149.53       2.48     146.05 o
   3    2  -12      22.88       3.28      20.72 o
   7    0   -1      88.36       1.66      88.73 o
   1    4   12      21.23       5.04      11.18 <
   2    7    7      90.95       2.20      93.65 o
   2   -6    4      21.78       4.06      14.52 <
   3   -1   12      80.97       1.52      81.64 o
   1   -3  -12      28.96       3.74      33.76 o
   2    5   11      17.66       5.81      24.42 <
   7    3    6      25.87       2.62      29.43 o
   6    5   -6       0.00       5.86       4.33 <
   2   -2  -12      24.87       3.94      21.76 o
   5   -3    5     160.82       2.93     165.15 o
   5    0   10      86.84       1.58      87.78 o
   7    4   -4      41.66       1.65      43.01 o
   3    8    1      59.07       1.97      59.34 o
   6   -2    3      91.95       1.68      92.75 o
   1   -5    9     107.67       1.81     110.56 o
   2    7   -6      64.35       1.32      65.85 o
   3    8    0     163.62       2.89     166.08 o
   3   -3   10      20.79       2.95       5.87 o
   0    2  -13      63.56       1.44      62.76 o
   7    1    5      20.66       3.29      20.31 o
   0    7    5       0.00       5.82       2.71 <
   4    2   12      76.06       1.65      81.72 o
   5   -2   -7     135.54       2.29     134.01 o
   1   -6   -7      78.46       1.64      80.40 o
   6    2    9     140.48       2.37     144.33 o
   6    3    9     116.39       2.04     119.91 o
   1    2  -13     111.28       2.04     110.28 o
   1   -4  -11     189.50       3.36     186.82 o
   1   -7    0      76.20       1.99      79.40 o
   5    5   -8      24.04       3.12      19.98 o
   3    7   -6      75.57       1.42      76.65 o
   7    2    6     117.83       2.06     114.95 o
   6    6    6      81.30       1.68      80.50 o
   3    8    2     142.10       2.59     140.03 o
   5    4   -9     146.85       2.49     144.01 o
   1   -7   -1      85.61       2.03      82.00 o
   4    6    9      63.69       2.01      62.68 o
   3   -2  -11      89.28       1.71      92.17 o
   3    4  -11      86.31       1.76      86.95 o
   4    1   12      30.56       2.05      28.57 o
   2   -5   -8     173.83       2.87     176.98 o
   7    0    3      20.46       3.00      17.21 o
   6    7    1      91.57       1.70      94.38 o
   2    8    1     171.22       3.00     174.20 o
   5    6    8      43.35       2.49      46.10 o
   2    8    0      15.01       4.46       0.55 <
   3    8   -1      61.18       1.85      62.97 o
   4   -3   -8      41.49       1.75      42.62 o
   1   -7    1      32.60       3.00      33.20 o
   1   -3   12      56.85       1.44      57.84 o
   3    5   11       0.00       7.01       1.69 <
   4    0  -11     145.95       2.43     146.57 o
   5    7   -4      66.86       1.57      68.04 o
   1    5   11      32.20       3.48      32.96 o
   7    1   -4     100.46       1.82      97.80 o
   2    1  -13      32.26       2.62      23.43 o
   7    0   -2      83.67       1.62      83.03 o
   6    7    0      81.90       1.67      80.00 o
   4   -1   11      39.10       1.61      38.79 o
   7    5   -3      29.19       1.88      24.52 o
   2    0  -13      61.75       2.18      55.18 o
   3    5  -10     156.67       2.64     159.07 o
   2   -4  -10      95.30       1.81      95.87 o
   6    7    2     156.89       2.60     154.68 o
   7    4    6      24.66       2.84      23.59 o
   3    4   12      21.70       4.66      24.05 <
   1    3   13      93.19       2.17      97.40 o
   3   -3  -10       0.00       5.71       7.91 <
   1   -7   -2       2.91       5.56      12.23 <
   2    8    2     141.75       2.59     141.12 o
   4   -2   10      93.24       1.64      94.07 o
   0    5  -10      99.85       1.70     100.79 o
   4   -4    6      22.09       4.19      18.76 <
   6    2   -8      19.87       2.96      19.04 o
   7    3   -5      66.87       1.56      65.29 o
   6    0   -7      16.47       3.56      14.89 <
   6   -2   -3      44.49       1.61      44.69 o
   6    0    8     121.74       2.01     125.25 o
   4    7    7     127.80       2.41     134.03 o
   5   -3   -5     103.00       1.84     100.69 o
   5    2   11     138.60       2.27     145.03 o
   2    8   -1     140.53       2.35     144.09 o
   2   -1   13      24.56       2.51      21.28 o
   4    8    1     145.88       2.64     145.85 o
   0    6   -8     107.70       1.80     111.26 o
   2    3   13     127.59       2.48     129.58 o
   3    8    3     207.52       3.60     210.38 o
   4    3  -11      47.28       1.88      47.82 o
   4    8    0       0.00       6.61      16.25 <
   3    1   13      84.66       1.59      81.10 o
   2   -6   -5     140.44       2.36     145.99 o
   2   -5    8     104.49       1.88     111.70 o
   2   -4   10      19.44       2.59      21.06 o
   7    2   -5     190.01       3.11     181.29 o
   4    3   12      81.28       1.69      88.25 o
   5    2  -10      58.36       1.96      54.99 o
   7    5    5     137.98       2.34     136.52 o
   6    7   -1     165.83       2.74     167.98 o
   6    5    8     167.79       2.79     174.31 o
   1   -2  -13      18.64       5.64      21.40 <
   3    2   13      25.74       2.89      27.20 o
   6   -2    4     137.65       2.30     140.09 o
   1    7   -6      61.44       1.30      60.75 o
   4    8    2     127.25       2.39     131.17 o
   6    3   -8     104.86       2.13     108.12 o
   1   -7    2      88.63       2.06      90.97 o
   5   -2    8      78.87       1.44      80.44 o
   1   -4   11      16.97       3.16      18.50 <
   6    7    3      76.04       1.94      80.06 o
   4    6   -8      26.87       2.99      29.70 o
   3    8   -2     129.46       2.38     133.60 o
   7    6    1     254.68       4.12     255.93 o
   5    7    6     143.51       2.63     149.69 o
   3   -5   -6      25.81       2.69      27.41 o
   1   -2   13     139.43       2.28     140.19 o
   4   -4   -6      52.36       1.56      49.04 o
   5    3   11      69.62       1.60      69.37 o
   1    7    7     100.36       2.10     101.09 o
   6    1    9      18.50       2.94      11.53 o
   1   -6    7     191.48       3.15     194.72 o
   5    1  -10      30.14       2.02      27.99 o
   3   -5    6      59.67       2.00      61.03 o
   0    4   12     153.91       2.84     154.43 o
   7    6    0      66.29       1.56      63.26 o
   6    4    9      30.44       2.38      32.60 o
   4    8   -1     126.53       2.36     130.38 o
   0    7   -5      44.14       2.14      39.87 o
   2    8    3      17.51       5.28      19.92 <
   7    0    4     130.04       2.21     129.57 o
   7    6    2      49.45       1.68      42.56 o
   2   -6    5     116.47       2.28     116.54 o
   6    6   -5      82.03       1.67      85.51 o
   1   -7   -3      64.54       1.55      63.99 o
   3   -1  -12     171.24       2.82     170.45 o
   5    1   11     129.87       2.14     131.31 o
   2    8   -2     118.11       2.03     116.04 o
   6   -1   -6     108.94       1.91     105.87 o
   2    6   -9      97.60       1.81     100.77 o
   3    3  -12      62.52       1.68      64.67 o
   6    1   -8      68.99       1.49      69.70 o
   2    2  -13      33.14       2.55      30.28 o
   7    0   -3      22.13       2.89      17.52 o
   5    6   -7      63.35       1.67      63.49 o
   2    6   10      57.82       2.20      63.38 o
   4    8    3      11.64       6.89       9.61 <
   4    7   -6     111.71       1.98     110.56 o
   5   -3    6     161.50       2.96     158.77 o
   7    1    6     154.69       2.58     156.08 o
   7    4   -5      20.08       3.01      16.25 o
   0    3   13      75.60       2.17      76.02 o
   4   -5    0      36.54       2.77      37.45 o
   6   -1    7      42.84       1.35      40.12 o
   5    3  -10      30.83       2.54      24.91 o
   7    6   -1     121.43       2.01     122.89 o
   6    7   -2      45.82       1.68      50.65 o
   4    0   12      48.46       1.48      48.43 o
   2   -1  -13      82.35       2.06      83.53 o
   7    3    7      10.17       5.86      11.29 <
   0    7    6      26.96       3.61      30.88 o
   3    6   10     129.09       2.50     128.10 o
   3    8    4       0.00       7.07       9.07 <
   0    6    9      39.61       2.91      40.97 o
   3    0   13      13.65       4.47       8.83 <
   4   -5    1       0.00       6.89       7.37 <
   0    0   14     107.53       2.00     109.66 o
   7    6    3     183.88       3.02     187.04 o
   4   -5   -1     104.38       2.19     104.15 o
   5   -1   -9     137.57       2.32     132.81 o
   3    7    8     128.01       2.45     126.50 o
   1    1   14      28.70       3.95      25.84 o
   1   -7    3      54.41       2.08      52.96 o
   7    5   -4     102.63       1.75     100.70 o
   1   -5  -10     160.73       2.91     166.54 o
   1    6   -9      94.83       1.64      94.99 o
   6    7    4     125.62       2.39     129.30 o
   1    8    1      84.93       1.66      90.46 o
   1    8    0     103.06       2.17     111.38 o
   4    8   -2     116.74       2.04     115.71 o
   6   -2   -4      95.95       1.75      96.53 o
   1    0   14      23.32       3.54      23.45 o
   5    5   10     148.58       2.72     152.47 o
   6    6    7     134.43       2.51     136.66 o
   2    7    8     148.15       2.74     150.99 o
   7    2    7      25.97       2.67      24.29 o
   0    1   14       0.00       7.28       9.90 <
   7    1   -5     177.50       2.92     171.84 o
   1    4  -12      83.86       1.73      85.07 o
   3    8   -3     165.62       2.72     168.78 o
   4   -2  -10     126.86       2.17     123.96 o
   3    6   -9       0.00       5.71       8.05 <
   5    7   -5     186.45       3.07     185.12 o
   5   -4    0      76.02       2.03      76.73 o
   3    3   13     132.98       2.55     137.95 o
   6    5   -7      35.36       2.22      29.69 o
   3   -4    9      58.42       1.55      58.74 o
   2    8    4     153.56       2.76     159.70 o
   4   -3    9      94.28       1.65      97.47 o
   4    5   11     128.63       2.51     130.86 o
   4   -5    2      23.65       3.89      19.12 o
   0    5   11     123.56       2.44     122.86 o
   2    7   -7      26.00       2.19      26.37 o
   5   -4    1     117.02       2.35     118.83 o
   1    8    2      54.94       1.60      55.36 o
   1    8   -1      29.77       2.21      27.54 o
   6   -2    5       0.00       6.89       4.82 <
   4   -5   -2       0.00       6.92      12.17 <
   1   -7   -4      46.39       1.72      43.89 o
   5   -4   -1      57.20       2.11      54.79 o
   6    4   -8     125.07       2.19     123.84 o
   7    5    6      86.06       1.72      87.01 o
   3   -4   -9      18.04       3.86      17.76 <
   2    8   -3      47.08       1.56      47.25 o
   7    4    7      97.47       1.82      98.25 o
   4    8    4     131.35       2.46     130.41 o
   1   -6   -8       0.00       6.00       5.68 <
   7    6   -2     205.65       3.27     205.71 o
   4   -1  -11     165.47       2.73     169.56 o
   3    7   -7       8.92       5.75      11.16 <
   1    6   10       9.39       7.34      15.53 <
   2    4  -12      19.83       3.73      24.77 <
   7    0    5      72.94       1.54      69.15 o
   3   -6    0      71.22       2.06      69.16 o
   2   -6   -6     138.63       2.34     142.58 o
   0    1  -14     182.56       3.04     179.95 o
   5   -3   -6     147.42       2.46     140.20 o
   5    0  -10     140.29       2.35     138.42 o
   5   -2   -8      86.57       1.68      86.31 o
   5    4   11      31.19       2.44      32.22 o
   7    6    4     157.23       2.63     159.06 o
   1    3  -13      12.35       6.11      11.70 <
   5   -4    2      20.58       4.79       7.89 <
   3   -6   -1     198.67       3.53     203.42 o
   5   -1   10      23.90       2.33      27.17 o
   7    3   -6     132.18       2.23     132.64 o
   5    8    1       6.24       6.76      14.29 <
   4   -4    7      68.31       1.55      69.88 o
   3   -6    1      91.26       2.04      96.10 o
   4    4   12       0.00       7.13      10.55 <
   6    7   -3     105.92       1.89     108.31 o
   1    0  -14      29.54       3.78      30.52 o
   7    0   -4      39.76       1.73      39.64 o
   5    8    0     126.94       2.40     128.14 o
   1    2   14     161.30       2.96     160.95 o
   7    2   -6     153.14       2.54     148.79 o
   5    6    9     182.92       3.24     182.90 o
   0    4  -12       0.00       5.41       1.41 <
   4    5  -10      55.75       1.75      56.78 o
   2    1   14      73.14       1.53      69.80 o
   2    5  -11     223.71       3.66     224.46 o
   3   -2   12      51.53       1.48      49.87 o
   1    8    3      95.60       1.78      97.93 o
   4    7    8     123.06       2.38     129.32 o
   7   -1    1      11.35       5.15       9.63 <
   1    5  -11      19.00       3.71      12.70 <
   1    8   -2      76.02       1.56      78.57 o
   7   -1    0      10.00       5.56      10.24 <
   5   -4   -2      72.82       1.50      71.50 o
   5    8    2     160.00       2.87     162.75 o
   3    8    5     216.35       3.75     225.80 o
   5    7    7      35.10       2.97      42.53 o
   0    3  -13      94.88       1.85      95.93 o
   6    2   10     158.67       2.56     163.18 o
   6    3   10      50.82       1.76      53.36 o
   4    8   -3      42.28       1.78      42.64 o
   4   -5    3       5.52       6.83      11.67 <
   2   -5   -9     184.43       3.03     190.71 o
   8    3    1      72.54       1.58      71.13 o
   1   -5   10      62.01       1.34      67.38 o
   6    7    5     152.78       2.78     156.19 o
   4    4  -11     164.45       2.76     165.33 o
   4    6   10     119.24       2.34     120.42 o
   1   -7    4      62.78       1.94      64.01 o
   1    1  -14      64.27       1.80      60.37 o
   5    5   -9      37.16       2.21      37.29 o
   2   -6    6     138.41       2.59     140.08 o
   2   -3   12      99.56       1.76     101.68 o
   3   -6   -2      84.08       2.13      80.94 o
   0    7   -6     110.03       1.95     112.67 o
   4   -5   -3     100.80       2.20     102.58 o
   5    0   11      12.49       4.62       7.55 <
   8    3    0       0.00       5.64       4.61 <
   2   -3  -12     103.35       2.22     102.29 o
   4   -3   -9      51.81       1.64      51.18 o
   1    7   -7      56.41       1.29      54.19 o
   1   -1   14      50.20       1.58      50.72 o
   3   -5   -7     157.93       2.63     159.74 o
   7   -1    2      29.74       2.13      29.77 o
   3   -6    2     148.49       2.75     149.98 o
   7   -1   -1       0.00       5.48       5.75 <
   5    8   -1      45.47       1.71      46.25 o
   4   -4   -7      36.40       2.01      37.19 o
   8    3    2       0.00       5.64       7.13 <
   6    0   -8       0.00       5.45       2.24 <
   3   -5    7      51.71       1.59      53.14 o
   6    0    9      78.36       1.49      79.77 o
   4    1  -12      43.62       1.63      46.25 o
   3    1  -13     129.73       2.20     129.95 o
   6    6   -6     163.86       2.74     161.07 o
   3   -3   11     155.35       2.51     160.13 o
   6    5    9     146.45       2.48     148.40 o
   2    5   12      29.19       3.88      30.99 o
   5   -4    3     152.88       2.83     152.73 o
   2   -2   13     117.03       1.97     116.88 o
   1    7    8       0.00       7.16       6.01 <
   2    2   14      67.26       2.16      65.70 o
   2    0   14      15.51       4.05      18.34 <
   3    8   -4      89.65       1.59      90.28 o
   4    2  -12      26.13       2.94      32.82 o
   2    8    5      29.40       3.34      27.55 o
   8    4    1      14.32       4.68       8.74 <
   0    2   14       8.34       7.34      16.82 <
   5    8    3     150.68       2.74     150.98 o
   1   -1  -14      12.21       7.25      17.51 <
   5    4  -10      85.56       1.78      85.19 o
   2    4   13      45.45       2.75      37.25 o
   7    1    7      82.23       1.67      83.62 o
   2    3  -13      43.13       2.03      42.42 o
   7    6   -3      69.88       1.44      70.76 o
   6   -2   -5     141.44       2.38     138.43 o
   8    4    0      29.02       2.32      29.11 o
   0    6   -9     190.43       3.04     195.45 o
   5   -3    7      23.21       2.69      16.55 o
   8    3   -1      22.81       2.88      27.01 o
   6    2   -9     195.24       3.18     188.64 o
   2   -5    9      46.66       1.65      48.39 o
   7    5   -5      29.37       1.93      30.24 o
   4    8    5     142.31       2.65     144.75 o
   5   -2    9      36.22       1.93      34.14 o
   6   -1   -7      34.90       1.92      29.56 o
   7    4   -6      33.32       2.00      32.08 o
   1   -6    8     106.56       1.93     108.73 o
   8    4    2      19.53       3.53       4.20 <
   0    7    7      20.54       5.08      23.49 <
   2    8   -4     128.73       2.16     131.85 o
   1   -7   -5      18.86       3.69      18.65 <
   1    4   13     152.64       2.84     155.74 o
   8    2    1      65.01       1.63      62.76 o
   3   -1   13      86.26       1.60      89.38 o
   7    6    5      19.78       3.65      15.96 <
   5   -4   -3      11.05       5.22       4.54 <
   1   -4  -12      76.13       2.14      75.73 o
   8    3    3       5.67       5.79       9.34 <
   1   -3  -13      60.61       2.26      64.44 o
   8    2    0      19.48       3.92      18.75 <
   3    0  -13     202.04       3.29     200.19 o
   7   -1    3      14.73       4.15       8.69 <
   1    8    4      17.27       5.26      12.49 <
   7    3    8      21.78       3.48      27.24 o
   1    8   -3     126.67       2.14     126.45 o
   4    7   -7      89.03       1.73      92.32 o
   7   -1   -2      17.90       3.56      15.45 <
   2   -4  -11     128.71       2.22     128.02 o
   2   -2  -13       0.00       7.31       8.16 <
   6   -1    8      67.36       1.46      67.62 o
   6   -2    6      76.89       1.57      78.80 o
   3   -6   -3      92.23       2.12      91.86 o
   3    2  -13       0.00       6.17       5.46 <
   6    3   -9      89.26       2.00      88.32 o
   4    2   13     196.59       3.23     201.05 o
   3    5   12      60.44       2.21      63.67 o
   4   -2   11      75.12       1.48      75.72 o
   8    2    2      99.84       1.85      99.66 o
   3   -2  -12      87.62       1.73      89.29 o
   5    8   -2     109.99       1.95     111.52 o
   3   -3  -11       0.00       5.93       7.45 <
   4    6   -9       5.52       6.21      10.80 <
   8    4   -1       0.00       5.64      11.55 <
   1    5   12      52.23       2.49      55.46 o
   6    1   10     163.18       2.63     165.15 o
   6    4   10      47.86       1.81      45.92 o
   3   -6    3      14.20       6.45       5.33 <
   7    1   -6      44.24       1.72      42.08 o
   3    5  -11      38.70       2.18      34.65 o
   4   -1   12      10.25       5.37      11.17 <
   6   -3    0      20.83       2.78       4.28 o
   7    0    6     131.96       2.16     135.08 o
   4   -5    4      33.34       3.09      32.58 o
   0    5  -11     134.86       2.20     139.63 o
   5    6   -8      26.55       2.96      28.63 o
   6   -3    1     173.65       3.15     176.19 o
   3    4  -12     185.60       3.08     189.00 o
   5    7   -6      64.23       1.61      62.90 o
   6    7   -4     199.94       3.28     203.07 o
   6    6    8     177.53       3.17     182.43 o
   8    4    3     105.81       1.92     108.19 o
   7    5    7     166.09       2.77     167.34 o
   4    1   13     181.24       2.91     182.91 o
   8    2   -1     112.33       1.98     109.02 o
   2   -4   11      65.31       1.47      64.45 o
   4    0  -12     111.46       1.96     111.00 o
   7    2    8     126.57       2.19     127.31 o
   5    2   12     125.16       2.09     129.28 o
   4   -5   -4      40.83       1.81      40.92 o
   5    8    4      29.94       3.57      28.30 o
   8    3   -2      44.05       1.76      43.33 o
   6    1   -9     126.68       2.16     128.27 o
   6   -3   -1     139.36       2.33     137.25 o
   4    8   -4     195.94       3.22     199.32 o
   7    0   -5      75.24       1.58      75.76 o
   3    7    9     187.19       3.35     191.80 o
   0    2  -14     114.40       2.10     114.24 o
   5    2  -11     116.82       2.30     117.43 o
   3    4   13      30.78       3.61      29.87 o
   5   -4    4      99.24       2.18     101.03 o
   1   -3   13      16.97       3.60      18.99 <
   3    8    6     169.58       3.03     173.12 o
   6   -3    2     121.41       2.41     120.48 o
   8    2    3      25.81       2.78      16.71 o
   1    2  -14     110.19       2.06     107.78 o
   7    4    8     113.12       2.35     109.73 o
   6    7    6      10.00       7.07       8.10 <
   2   -6   -7      81.75       1.68      81.94 o
   2    7    9       0.00       7.33      10.17 <
   2    6  -10      47.86       1.76      43.17 o
   1   -7    5     130.93       2.48     136.42 o
   5    3   12       0.00       6.21       3.26 <
   4    3  -12      82.00       1.79      83.80 o
   8    3    4       2.60       5.86       2.15 <
   0    6   10      19.04       5.75       5.98 <
   0    8    0       8.13       5.64       4.64 <
   5    1  -11      56.68       1.48      52.45 o
   0    8    1      53.55       1.59      55.05 o
   4    3   13     104.09       1.93     101.74 o
   2    6   11      99.70       2.20     100.90 o
   5   -3   -7      20.50       3.36      17.13 o
   8    4   -2      10.41       5.71      16.45 <
   1   -4   12      39.61       1.61      37.17 o
   7   -1    4      63.85       1.52      63.83 o
   2    7   -8       2.60       5.08      11.33 <
   6    5   -8      36.82       2.25      35.60 o
   2    1  -14     176.84       2.96     173.14 o
   1    3   14     178.94       3.22     180.70 o
   7   -1   -3      44.37       1.67      43.20 o
   2   -7    0      45.97       2.56      43.90 o
   3    6   11      34.07       3.37      35.08 o
   2    0  -14     183.66       3.29     185.44 o
   8    5    1      74.74       1.63      71.07 o
   7    6   -4     110.85       1.87     109.15 o
   5    1   12     164.30       2.65     172.18 o
   6   -3   -2      86.21       1.65      85.02 o
   8    2   -2      93.48       1.75      94.62 o
   2   -7   -1      82.34       2.09      79.03 o
   5   -4   -4      46.61       1.61      48.19 o
   0    8   -1      62.63       2.13      61.65 o
   8    4    4      89.92       1.75      89.26 o
   3   -6   -4     185.45       3.04     187.08 o
   2    8    6      87.11       2.02      91.48 o
   2    3   14      47.06       2.60      49.08 o
   5   -1  -10      97.22       1.79      95.62 o
   2   -1   14      99.38       1.77     102.58 o
   7    3   -7      44.20       1.67      44.27 o
   3    1   14     129.02       2.15     130.31 o
   8    5    0      67.41       1.58      65.80 o
   0    8    2      60.97       1.58      64.13 o
   3    7   -8      88.77       1.73      88.29 o
   5    8   -3     146.46       2.66     150.19 o
   1   -6   -9      69.48       1.68      69.30 o
   1    6  -10     155.18       2.50     159.89 o
   4   -4    8     113.12       2.01     117.19 o
   3    8   -5     102.83       1.75     106.09 o
   2   -7    1     103.69       2.22     103.30 o
   8    5    2     116.92       2.06     116.72 o
   5    7    8      90.53       2.08      93.40 o
   7    7    1     107.61       1.90     108.28 o
   4    8    6      45.21       2.55      44.81 o
   1    8    5      69.00       2.11      68.15 o
   7    2   -7      50.31       1.63      45.85 o
   0    4   13      10.89       7.65      13.23 <
   1    8   -4      33.92       1.92      31.92 o
   5    5   11      37.86       2.85      34.69 o
   3    2   14     173.20       2.88     176.83 o
   4   -3   10     181.94       2.91     188.02 o
   5    3  -11     178.90       2.98     175.05 o
   3   -6    4     166.57       3.02     171.11 o
   6   -3    3      33.97       3.21      35.09 o
   1   -5  -11      84.27       2.13      82.99 o
   3   -4   10      38.53       1.60      35.17 o
   7    6    6     118.05       2.09     116.55 o
   1   -2  -14      56.40       2.36      59.14 o
   7    7    0     138.61       2.34     134.99 o
   2   -6    7      12.89       4.93      12.91 <
   7    7    2      47.70       2.30      49.96 o
   6    4   -9      10.49       6.21       1.96 <
   2    8   -5      67.12       1.36      65.74 o
   0    7   -7     101.83       1.73     106.05 o
   3    6  -10      87.82       1.83      92.17 o
   1   -7   -6      27.37       2.76      23.69 o
   2   -7   -2      76.69       2.12      80.38 o
   8    3   -3       0.00       5.89       1.79 <
   8    2    4      61.49       1.62      64.33 o
   4    7    9      41.53       2.70      39.00 o
   5   -2   -9     161.37       2.68     159.19 o
   3   -1  -13     125.72       2.17     124.91 o
   6   -2   -6      68.86       1.55      65.91 o
   3   -4  -10     128.34       2.21     128.08 o
   1   -2   14     126.88       2.11     128.25 o
   5    8    5      73.73       2.02      73.83 o
   8    1    1      62.93       1.58      60.25 o
   8    5   -1      26.42       2.63      27.93 o
   4   -5    5      38.44       2.73      35.14 o
   4   -2  -11     100.68       1.85      99.73 o
   8    1    0     140.18       2.37     137.70 o
   4    0   13      24.56       2.55      22.02 o
   3    3  -13      14.14       5.94       5.77 <
   3   -5   -8     132.86       2.27     134.02 o
   8    5    3     151.05       2.54     153.64 o
   0    8   -2       0.00       7.07       8.79 <
   7    5   -6      28.96       2.04      28.09 o
   2   -7    2      26.26       3.86      19.38 o
   5    6   10     130.66       2.50     133.83 o
   3   -5    8       6.51       5.64      19.04 <
   6    6   -7      68.24       1.72      68.39 o
   4   -4   -8       0.00       5.86      11.41 <
   7    1    8      70.21       1.63      72.39 o
   4    5   12      38.29       3.15      41.17 o
   0    8    3      10.41       6.00      15.80 <
   7    7   -1       1.30       5.75       3.84 <
   8    1    2     165.26       2.74     162.46 o
   1    6   11      20.00       5.77      21.98 <
   4   -5   -5       0.00       5.75       9.80 <
   1    7   -8      83.49       1.50      87.10 o
   7    7    3     101.32       2.14     107.02 o
   5   -4    5      34.66       2.98      33.81 o
   0    5   12      43.91       2.91      39.60 o
   8    3    5      33.74       2.22      34.90 o
   6   -3   -3      49.14       1.56      47.10 o
   8    4   -3      41.92       1.79      43.92 o
   2    2  -14      47.06       2.05      44.92 o
   6    8    1     108.83       1.93     109.29 o
   6   -2    7      33.67       1.59      33.80 o
   6    7   -5      33.19       2.70      25.65 o
   0    3   14      48.69       2.73      48.27 o
   5   -3    8     112.32       2.00     115.72 o
   8    1   -1     208.44       3.40     203.47 o
   0    7    8      52.72       2.45      53.31 o
   5   -1   11      48.23       1.60      50.70 o
   7    4   -7      61.62       1.51      60.85 o
   1    7    9      88.69       2.11      90.99 o
   8    2   -3      48.65       1.65      46.84 o
   7    0    7     170.04       2.73     174.72 o
   6    8    0      10.73       5.68       4.21 <
   3    0   14      20.95       3.17      20.25 o
   2   -5  -10      29.45       2.68      22.66 o
   2   -1  -14      92.26       2.16      91.67 o
   4    8   -5     100.02       1.76     101.65 o
   6    8    2     138.57       2.58     139.99 o
   5    0  -11      25.51       2.62      25.75 o
   7   -1    5      36.45       1.96      34.57 o
   5    4   12      51.81       1.87      53.50 o
   2   -7   -3      61.18       2.18      59.06 o
   6    3   11      15.01       4.80      13.34 <
   6    2   11      61.46       1.44      62.01 o
   7   -1   -4      48.64       1.60      50.11 o
   6    0   -9       7.25       5.60       9.42 <
   6    0   10      58.29       1.53      57.69 o
   8    4    5      50.93       1.74      49.60 o
   6   -1   -8     106.22       1.90     104.52 o
   6    5   10      23.83       3.26       4.74 o
   1    4  -13      18.41       4.29      16.03 <
   6   -3    4     171.47       3.12     177.65 o
   4   -1  -12      44.73       1.78      44.72 o
   4    6   11     151.15       2.83     153.52 o
   4   -3  -10      25.84       2.81      27.55 o
   8    5   -2      23.14       2.91      18.58 o
   8    1    3      99.54       1.88      96.71 o
   7    5    8      96.02       2.25      93.19 o
   7    0   -6       0.00       5.64       2.55 <
   7    1   -7     165.16       2.73     160.52 o
   3    8    7      65.77       2.06      66.24 o
   7    3    9      23.18       3.20      21.67 o
   3    3   14     134.58       2.60     133.61 o
   6    7    7     127.40       2.42     133.38 o
   5    5  -10     101.07       1.92     100.58 o
   4    5  -11     149.19       2.55     152.48 o
   8    5    4      30.91       2.46      24.79 o
   3   -6   -5      51.99       1.66      51.03 o
   0    0   15      23.97       3.62      18.02 o
   1   -6    9      75.84       1.44      75.61 o
   5    8   -4      32.39       2.43      29.24 o
   6    8   -1      73.02       1.59      75.34 o
   5   -4   -5      62.69       1.55      62.06 o
   6   -1    9      96.02       1.70     100.41 o
   5    7   -7     106.07       1.94     106.12 o
   1    1   15      74.99       2.19      75.04 o
   1   -7    6      72.84       1.94      75.92 o
   1   -5   11      17.12       3.08      11.52 <
   2   -7    3      98.23       2.13     100.36 o
   4    7   -8      33.90       2.21      31.88 o
   7    7   -2     133.86       2.30     131.79 o
   0    8   -3       8.02       7.10       2.07 <
   6    8    3      34.34       3.10      34.59 o
   5   -2   10      62.44       1.44      59.48 o
   4    4   13       0.00       7.39       9.45 <
   8    2    5      51.00       1.69      47.79 o
   7    7    4      58.52       2.08      60.34 o
   6    6    9      92.05       2.13      90.63 o
   1    0   15      49.26       1.98      51.16 o
   2    4  -13      92.81       1.85      92.97 o
   8    1   -2      27.95       2.49      10.21 o
   3   -6    5      87.09       2.08      95.62 o
   7    6   -5     148.92       2.42     150.64 o
   2   -5   10      40.23       1.55      41.73 o
   5    0   12     106.93       1.84     109.40 o
   1    5  -12     151.39       2.57     152.33 o
   0    8    4      40.73       1.91      42.32 o
   0    1   15      31.32       3.87      30.38 o
   2    5  -12     102.54       1.94     102.37 o
   0    6  -10      36.91       1.63      32.11 o
   1    8    6      78.69       2.06      78.66 o
   7    2    9     113.45       2.02     116.52 o
   1    8   -5      18.91       3.19      20.57 <
   8    3   -4      69.51       1.63      68.78 o
   6    2  -10     149.94       2.75     146.78 o
   3   -2   13      94.19       1.69      98.25 o
   2    8    7      98.87       2.27     103.59 o
   0    4  -13      29.97       2.08      32.13 o
   2   -6   -8     138.58       2.36     140.89 o
   4    4  -12      15.24       5.51       4.18 <
   5    8    6     119.26       2.38     115.16 o
   4    8    7     130.43       2.49     137.45 o
   7    4    9       6.89       6.14       1.21 <
   3   -3   12     115.88       1.95     116.65 o
   1    3  -14      44.32       2.10      44.38 o
   5    4  -11      97.90       1.91     100.59 o
   7    6    7     121.93       2.14     121.12 o
   3    8   -6     100.12       1.72     102.49 o
   6   -3   -4     164.98       2.73     163.24 o
   5    6   -9       0.00       6.28       6.66 <
   2   -3   13     142.76       2.34     144.84 o
   2   -7   -4      74.24       1.60      74.81 o
   6    4   11       8.02       6.07       8.19 <
   6    3  -10     182.93       3.25     181.37 o
   2   -3  -13      96.56       2.20      98.02 o
   8    1    4      59.87       1.74      59.82 o
   5   -3   -8      87.09       1.72      88.23 o
   6    1   11     154.16       2.50     156.61 o
   0    1  -15      96.61       1.93      96.86 o
   6    8   -2      98.73       1.84     101.45 o
   3    7   10      30.08       4.22      22.74 o
   8    4   -4       9.74       5.75      13.75 <
   2    5   13       0.00       7.56       9.18 <
   4    6  -10      13.28       6.19      12.32 <
   4   -5    6      34.07       3.13      36.54 o
   2    8   -6      36.61       1.60      38.58 o
   0    3  -14       5.37       5.60       1.33 <
   8    3    6      47.33       1.78      43.95 o
   1   -7   -7       0.00       6.14       1.12 <
   8    2   -4     162.86       2.70     160.11 o
   6    8    4     145.67       2.69     149.84 o
   8    5   -3     114.79       2.01     115.01 o
   1    2   15     132.99       2.60     130.04 o
   4    1  -13      11.79       6.98       1.30 <
   1    0  -15     118.79       2.43     120.55 o
   7   -2    0      46.84       1.67      43.59 o
   2    1   15      18.13       4.77      15.27 <
   8    6    1      52.75       1.72      46.66 o
   7   -2    1      64.09       1.55      63.76 o
   2    7   10     130.82       2.52     133.12 o
   5   -4    6     145.23       2.74     148.10 o
   4   -5   -6      82.10       1.67      82.06 o
   6   -3    5      68.23       2.11      70.77 o
   6    1  -10      48.25       1.61      48.37 o
   4   -2   12     111.58       1.92     114.70 o
   2   -4  -12     161.36       2.70     164.37 o
   8    5    5     124.63       2.18     123.86 o
   5    7    9     157.76       2.87     163.57 o
   4    2  -13      50.33       1.91      47.94 o
   8    6    0     189.88       3.12     193.19 o
   8    6    2     135.02       2.31     137.79 o
   7    7   -3     123.77       2.17     124.37 o
   6   -2   -7     146.85       2.47     141.86 o
   8    4    6     114.32       2.04     117.13 o
   7    3   -8     173.78       2.86     173.25 o
   7   -1    6      18.73       5.53      10.33 <
   8    1   -3     162.99       2.71     160.89 o
   2    4   14     120.39       2.44     121.03 o
   2   -7    4      99.57       2.15     101.69 o
   2   -2   14      67.34       1.50      70.00 o
   2    7   -9       9.02       5.86      10.32 <
   2   -6    8      90.94       1.78      95.93 o
   3   -3  -12       6.38       6.07      13.45 <
   7    7    5      43.17       2.59      46.97 o
   7   -2   -1     103.53       1.86     101.29 o
   1   -4  -13     150.30       2.82     148.18 o
   3    1  -14      86.24       1.69      84.50 o
   7   -1   -5       0.00       5.71       6.20 <
   4   -4    9      24.66       2.91      17.82 o
   7    2   -8     232.87       3.78     227.42 o
   7   -2    2      81.17       1.62      82.90 o
   3    5   13      44.70       2.72      47.54 o
   3    9    1      43.47       2.50      40.87 o
   6    5   -9      17.17       4.74      15.89 <
   1    1  -15     123.94       2.24     118.55 o
   0    8   -4       0.00       7.22       3.81 <
   1   -1   15     101.65       1.81     104.22 o
   0    7   -8      33.72       1.66      32.29 o
   3    9    0     102.38       2.10     103.77 o
   0    5  -12      43.54       1.51      44.39 o
   1    5   13      68.41       2.26      69.37 o
   6    7   -6     178.20       2.96     178.71 o
   3    5  -12     159.34       2.69     158.87 o
   2   -4   12      11.05       5.45       5.02 <
   2    3  -14      13.21       6.35       0.27 <
   0    6   11      42.30       3.03      39.48 o
   1    4   14      79.01       2.27      77.37 o
   2    2   15      96.06       2.26      96.65 o
   3    7   -9       8.44       5.97       5.99 <
   7    5   -7      83.35       1.77      81.06 o
   4   -1   13       0.00       5.48       1.81 <
   2    0   15       0.00       5.75       1.81 <
   0    8    5      36.45       2.16      34.67 o
   3   -1   14       0.00       5.64       9.69 <
   3    9    2     101.18       2.12     101.80 o
   1   -6  -10      54.14       2.38      57.75 o
   3   -2  -13      31.75       2.47      29.25 o
   4    8   -6      65.90       1.43      67.19 o
   0    2   15      61.54       2.40      65.47 o
   8    6   -1      97.69       1.81     100.57 o
   5    2   13      61.24       1.51      62.33 o
   8    2    6      38.11       2.02      43.01 o
   8    6    3     127.54       2.21     124.46 o
   1   -3  -14     126.39       2.53     126.50 o
   4    2   14      33.99       2.50      33.48 o
   1   -1  -15      11.64       7.68      21.89 <
   2    6  -11     108.31       1.98     113.64 o
   6   -2    8       0.00       5.12       2.50 <
   4    9    1      80.63       1.99      83.80 o
   3   -6   -6     133.97       2.29     135.78 o
   5    8   -5     141.60       2.41     141.56 o
   4    7   10     181.48       3.24     190.30 o
   7    1    9     148.14       2.50     152.73 o
   7    0    8      19.44       2.93      11.05 o
   2   -2  -14      11.64       7.48       4.32 <
   3    0  -14      38.17       2.06      34.25 o
   2    6   12       7.59       7.81      17.43 <
   3    9   -1      88.16       1.73      92.55 o
   5    2  -12      39.35       2.59      40.01 o
   4    9    0      39.95       2.57      47.97 o
   3    4  -13      86.63       1.84      85.57 o
   5   -4   -6       0.00       5.89       1.87 <
   8    0    1      59.05       1.60      53.30 o
   3   -5   -9     105.91       1.93     105.66 o
   6    8   -3      21.67       3.34      20.31 o
   4    0  -13      45.43       1.78      45.44 o
   8    0    0     199.00       3.26     194.20 o
   6    6   -8      75.78       1.77      74.06 o
   3    2  -14      30.44       2.96      26.75 o
   4    9    2      12.95       7.07       3.96 <
   3    6   12     142.18       2.70     144.84 o
   7   -2   -2      19.40       3.42      11.82 <
   8    1    5     151.97       2.56     148.84 o
   3   -5    9      39.03       1.98      40.79 o
   4    1   14     105.05       1.84     108.40 o
   7   -2    3      92.34       2.16      89.64 o
   3   -6    6      46.28       2.46      46.62 o
   4   -4   -9      76.90       1.67      73.58 o
   5    3   13       0.00       6.21       4.54 <
   8    3   -5      79.68       1.71      78.17 o
   4   -3   11      17.80       3.48       5.96 <
   6    7    8      79.17       2.09      79.84 o
   5   -1  -11      61.07       1.62      61.43 o
   6    8    5      56.55       2.28      55.64 o
   3    8    8     112.41       2.29     113.53 o
   5    1  -12       0.00       5.52       3.41 <
   2   -7   -5     110.02       1.96     113.61 o
   5   -3    9      83.89       1.71      86.77 o
   5   -2  -10      14.90       4.73      13.80 <
   0    7    9       2.91       7.53      11.41 <
   3   -4   11      72.99       1.48      72.56 o
   8    0    2     102.23       1.87      98.94 o
   1    6  -11      76.26       1.69      77.05 o
   6    4  -10     129.03       2.27     130.46 o
   3    9    3      69.60       2.15      70.70 o
   7    0   -7      60.69       1.57      58.16 o
   1    7   -9      40.21       1.57      39.92 o
   2    9    1     156.00       2.90     150.07 o
   3    4   14      39.33       3.28      40.66 o
   1   -8    0       0.00       7.28       2.06 <
   5    5   12     112.91       2.45     116.20 o
   7    4   -8      67.55       2.03      66.70 o
   6   -3   -5      90.33       1.73      88.32 o
   1    8    7      39.87       2.93      38.18 o
   2    9    0      79.57       1.67      78.70 o
   1   -7    7      98.25       1.84      98.63 o
   1   -8   -1      40.31       2.94      43.37 o
   4    9   -1      25.48       3.81      35.75 o
   1    8   -6      57.72       1.34      57.70 o
   7    6   -6      38.44       2.30      36.16 o
   8    0   -1      86.10       1.69      85.38 o
   7    5    9      62.21       1.73      62.75 o
   5    6   11      60.56       2.27      58.79 o
   5    8    7      20.12       5.36      11.46 <
   5    1   13      35.84       2.01      31.04 o
   1   -3   14     113.65       2.08     116.25 o
   8    5   -4      38.17       1.97      36.14 o
   4    3  -13     137.39       2.40     139.73 o
   3   -4  -11     125.51       2.19     130.08 o
   1   -5  -12     126.73       2.51     131.41 o
   1   -4   13      15.62       4.13      19.55 <
   8    6   -2      29.48       2.43      27.89 o
   1    7   10      46.17       2.80      49.76 o
   4    3   14       0.00       6.28      11.99 <
   2    9    2      42.74       2.05      38.98 o
   1   -8    1       4.12       7.28       0.90 <
   3    6  -11      78.37       1.75      76.63 o
   8    6    4      54.66       1.73      56.14 o
   4    9    3      69.98       2.06      68.70 o
   7    1   -8     116.50       2.03     116.70 o
   3    9   -2       9.30       5.97       4.41 <
   8    4   -5       0.00       5.71      11.76 <
   2    9   -1      83.77       1.69      85.82 o
   8    5    6     135.71       2.33     137.36 o
   8    1   -4     161.45       2.69     162.16 o
   1   -8   -2      16.00       6.63      11.15 <
   6   -1   -9      49.21       1.70      47.30 o
   7    7   -4      69.07       1.72      64.61 o
   5   -5    0      27.12       4.02      27.97 o
   8    2   -5      90.12       1.74      89.34 o
   5    3  -12     102.30       1.97     104.49 o
   0    2  -15     146.07       2.53     144.89 o
   2    8    8      82.30       2.18      84.02 o
   4    8    8      24.49       4.37      16.82 <
   5    7   -8     132.65       2.31     135.92 o
   7    3   10       7.70       6.24      13.32 <
   8    0    3     130.70       2.24     129.60 o
   7    6    8      21.59       5.74      15.34 <
   8    3    7      59.78       1.73      59.01 o
   5   -5    1      63.06       2.25      64.66 o
   7    7    6      72.69       2.07      70.90 o
   4   -6    0     129.40       2.52     128.28 o
   6   -3    6      84.21       2.09      87.75 o
   2   -7    5      18.86       5.13       6.92 <
   1    2  -15      50.85       2.06      47.14 o
   5   -5   -1       0.00       7.33      11.06 <
   1    6   12      48.67       2.74      52.16 o
   4   -2  -12      78.61       1.67      77.54 o
   6    5   11     102.03       1.92     105.52 o
   4   -5    7      18.36       5.59      16.17 <
   7   -2   -3     113.68       2.00     108.25 o
   4   -6    1      68.06       2.17      72.03 o
   4   -6   -1      40.31       2.74      34.40 o
   6    0  -10      47.04       1.72      46.43 o
   2   -5  -11     200.02       3.29     203.78 o
   6    0   11     158.08       2.56     159.45 o
   3    8   -7      22.47       3.56      22.51 o
   0    8   -5      18.50       5.27      21.10 <
   6   -1   10       0.00       5.45       1.97 <
   7   -2    4      23.14       4.44      21.81 <
   0    4   14     141.51       2.73     142.31 o
   6    6   10     112.28       2.29     116.44 o
   8    0   -2      74.21       1.62      71.08 o
   4    9   -2     132.68       2.47     133.92 o
   1    3   15      52.72       2.72      52.10 o
   8    4    7     115.82       2.08     113.11 o
   4    7   -9      83.16       1.74      84.22 o
   2    9    3      91.59       2.03      95.51 o
   1   -8    2       3.19       7.31       3.69 <
   3    9    4      65.20       2.12      66.08 o
   4    5   13      59.43       2.38      56.59 o
   5   -1   12      12.95       4.91      16.45 <
   5   -4    7      66.00       2.19      66.81 o
   2    3   15     151.25       2.84     152.92 o
   1   -6   10     141.94       2.31     148.78 o
   2    8   -7      43.39       1.44      44.96 o
   2    1  -15     101.32       1.99      98.27 o
   7    2   10      16.97       4.50      21.35 <
   7   -1    7     118.74       1.97     121.74 o
   6    3   12       9.65       6.21      11.82 <
   2   -6   -9      76.56       1.71      79.65 o
   3    1   15     113.53       1.96     114.90 o
   5   -5    2      23.07       4.68      29.50 <
   2    0  -15      85.62       2.20      83.86 o
   6    2   12      78.32       1.58      78.22 o
   4   -5   -7      53.91       1.70      53.19 o
   2   -1   15      78.13       1.59      79.77 o
   0    8    6      29.77       2.80      30.27 o
   1   -7   -8      13.28       6.07       8.96 <
   7   -1   -6      59.79       1.59      56.63 o
   3    2   15     157.20       2.91     154.26 o
   4   -3  -11      22.99       3.26      25.59 o
   2    9   -2     153.29       2.55     154.94 o
   4    6   12      16.36       7.62       5.30 <
   5    9    1      33.92       3.11      36.73 o
   1   -8   -3      28.37       4.02      33.47 o
   0    5   13      60.71       2.48      59.20 o
   6    8   -4     146.50       2.48     148.03 o
   4    0   14     102.96       1.82     107.58 o
   5   -5   -2       6.24       7.22       3.47 <
   3   -1  -14      76.98       1.70      74.77 o
   7    4   10      85.17       1.76      87.85 o
   4   -6    2      63.68       2.15      59.65 o
   5   -2   11      22.55       2.76      22.66 o
   5    9    0      40.73       2.65      46.07 o
   4   -6   -2     130.74       2.57     133.82 o
   5    0  -12      92.16       1.75      93.12 o
   1   -2  -15      79.61       2.23      76.23 o
   5    4   13      98.43       1.91      99.80 o
   5    9    2      51.22       2.31      54.45 o
   8    1    6      17.27       4.52       7.76 <
   8    2    7      76.19       1.72      74.62 o
   5    5  -11      26.49       3.29      23.51 o
   6    8    6      18.18       5.51      14.62 <
   8    6   -3     125.21       2.08     127.44 o
   3    9   -3     144.05       2.42     145.09 o
   5   -3   -9      90.50       1.76      93.83 o
   3    3  -14      77.66       1.83      79.25 o
   8    6    5     116.53       2.08     118.68 o
   8    0    4      19.40       3.68       4.70 <
   2   -5   11      36.82       1.68      37.69 o
   1   -2   15      29.54       2.37      27.43 o
   6   -2   -8     143.19       2.42     143.60 o
   0    6  -11     149.47       2.43     154.32 o
   5    8   -6     121.89       2.15     124.13 o
   7    8    1       0.00       6.24      12.40 <
   3   -6   -7     142.13       2.41     145.86 o
   2   -7   -6      20.00       3.70      13.79 <
   1   -5   12      75.08       1.52      77.24 o
   6    7   -7     167.22       2.81     168.30 o
   5    9   -1      61.46       1.62      63.14 o
   4    5  -12      84.33       1.83      81.75 o
   4   -1  -13     129.34       2.23     131.69 o
   6   -4    0      30.69       3.73      30.13 o
   5   -5    3       5.21       7.28       1.65 <
   5    6  -10       0.00       6.41       5.31 <
   5    7   10      17.66       6.05      10.01 <
   4    8   -7      98.89       1.88     100.14 o
   7    8    2      52.81       2.26      50.99 o
   7    8    0      76.77       1.66      77.17 o
   6    2  -11      39.55       2.74      39.10 o
   1   -8    3       8.73       7.19       6.41 <
   2    9    4     101.89       2.13     102.59 o
   6   -4    1      91.69       2.19      90.35 o
   3    7   11     119.45       2.42     124.27 o
   5    9    3      12.35       7.16      18.92 <
   8    0   -3     101.64       1.87     103.99 o
   5   -4   -7      23.29       3.18      20.59 o
   4    9   -3      71.42       1.63      71.48 o
   2   -6    9     109.86       2.00     112.44 o
   0    3   15     166.44       3.06     166.19 o
   6   -3   -6      63.51       1.60      62.07 o
   8    3   -6      15.51       4.38      13.64 <
   3   -6    7     133.46       2.57     137.03 o
   8    5   -5     109.14       1.94     105.86 o
   5    0   13      80.48       1.58      83.07 o
   3    0   15      52.99       1.64      55.30 o
   2    2  -15      76.15       1.85      76.85 o
   6   -4   -1     117.42       2.42     119.41 o
   1    4  -14      42.64       2.18      44.34 o
   1    9    1       0.00       6.07      13.25 <
   7   -2   -4      73.36       1.61      74.90 o
   4   -6    3     116.24       2.38     117.55 o
   7    3   -9     130.14       2.49     128.65 o
   6    4   12      73.15       1.73      76.13 o
   1    9    0     122.18       2.12     126.06 o
   5   -5   -3      21.74       4.88      13.94 <
   4   -6   -3     163.30       3.03     159.67 o
   2    7   11     119.40       2.42     122.55 o
   7    5   -8       3.19       6.48      16.13 <
   7   -2    5      32.70       3.35      34.98 o
   0    7   -9     114.29       1.91     121.38 o
   8    1   -5      26.77       2.75      16.48 o
   3    9    5      62.24       2.11      65.44 o
   7    2   -9      92.25       1.75      92.78 o
   2   -1  -15       3.68       7.73       4.53 <
   2    9   -3      81.55       1.64      80.94 o
   6    1   12      21.51       3.09      14.39 o
   4    4   14       2.25       7.59       7.16 <
   6   -2    9      39.46       2.06      39.38 o
   1   -8   -4      29.66       2.67      28.15 o
   7    0    9     141.88       2.32     144.29 o
   6    3  -11      17.22       5.76      10.34 <
   3   -7    0     105.02       2.28     110.31 o
   4   -4   10      97.82       1.90     100.51 o
   7    7   -5     166.45       2.79     165.21 o
   6   -4    2     142.02       2.73     144.11 o
   8    5    7      22.24       3.67       4.89 o
   1    5  -13      92.14       1.88      92.02 o
   4    6  -11      44.28       2.13      44.32 o
   7    8    3      61.18       2.13      63.81 o
   2    5  -13      66.07       1.79      66.27 o
   7    8   -1      74.76       1.64      78.17 o
   3    3   15      46.70       2.85      45.32 o
   3   -7   -1     119.23       2.43     119.10 o
   1    8    8     114.38       2.34     117.08 o
   5    8    8      89.69       2.12      95.22 o
   1    9    2     128.56       2.21     131.46 o
   2    7  -10      18.13       3.98      23.09 <
   5    4  -12     171.12       2.88     173.47 o
   6    7    9      50.37       2.47      51.80 o
   1    8   -7      27.80       2.02      30.99 o
   3   -7    1      24.35       4.33       8.20 <
   4    9    5      23.79       4.54      18.28 <
   7    7    7       0.00       7.04       5.53 <
   1    9   -1     128.88       2.51     134.17 o
   3   -3   13      48.18       1.72      46.42 o
   8    4   -6       9.83       5.79       9.04 <
   2   -7    6     125.92       2.45     135.71 o
   3    8    9     112.19       2.47     112.82 o
   7    1   10      88.78       1.78      89.42 o
   5    9   -2      31.46       2.42      33.48 o
   8    7    1      64.87       1.68      66.69 o
   8    2   -6     107.19       1.94     102.58 o
   7    6   -7     118.74       2.14     117.76 o
   6    5  -10      23.79       3.72      31.15 o
   2    4  -14     107.93       2.03     109.33 o
   6    1  -11      48.58       1.68      49.42 o
   4    4  -13     156.77       2.68     157.00 o
   3   -2   14     113.30       1.94     116.36 o
   1   -7    8     125.86       2.20     130.80 o
   6   -4   -2      47.81       2.51      49.16 o
   6   -3    7     151.51       2.85     155.36 o
   7    0   -8      19.35       3.56      17.67 <
   8    7    2      50.08       1.84      51.81 o
   3    7  -10      31.30       2.56      33.61 o
   8    7    0      67.09       1.67      69.23 o
   5    9    4       0.00       7.33      10.04 <
   0    8   -6      50.10       1.71      49.83 o
   8    0    5     130.59       2.30     130.84 o
   8    3    8      28.70       2.72      31.96 o
   0    4  -14      24.77       3.48      30.21 o
   3   -7   -2      31.19       3.91      19.81 o
   1   -6  -11      47.76       2.77      48.19 o
   6    6   -9     102.46       1.96     104.63 o
   4    7   11      98.35       2.37      95.65 o
   3   -5  -10     167.99       2.80     169.59 o
   3    9   -4     139.81       2.29     141.34 o
   0    0   16      71.33       1.88      71.71 o
   1    1   16      24.28       5.07      22.19 <
   5   -5    4      39.93       2.91      39.25 o
   8    6   -4     119.10       2.00     118.76 o
   2    5   14       0.00       7.84       5.94 <
   2   -3   14      14.67       4.51      11.40 <
   3   -5   10      21.59       4.13      16.77 <
   0    7   10      51.13       2.59      58.37 o
   3   -7    2     147.92       2.78     152.49 o
   8    6    6      59.82       1.75      58.25 o
   6    8   -5      79.53       1.72      78.78 o
   4   -2   13      51.36       1.60      53.38 o
   5   -3   10      29.94       2.78      25.62 o
   6   -4    3      79.26       2.19      76.67 o
   2   -3  -14      31.19       3.89      32.04 o
   0    6   12       0.00       7.97      13.42 <
   4   -4  -10      21.31       3.63      20.02 <
   1    9    3      85.67       1.75      83.88 o
   7    5   10     134.04       2.32     136.92 o
   2   -4  -13      36.31       3.52      39.12 o
   1    0   16      31.30       3.04      34.25 o
   8    4    8      64.18       1.74      62.91 o
   0    8    7      72.59       1.74      74.56 o
   7    6    9     140.74       2.42     142.20 o
   7    4   -9      90.11       2.12      90.19 o
   4    8    9      61.36       2.24      59.62 o
   1   -8    4      27.09       3.87      24.88 o
   2    9    5      28.64       3.75       4.61 o
   1    9   -2      38.35       2.05      36.66 o
   7    8    4      42.96       2.59      41.14 o
   2    8    9      92.91       2.22      92.97 o
   0    1   16      28.10       4.39      21.94 o
   7    8   -2      86.42       1.73      86.01 o
   8    7    3       0.00       6.14       2.05 <
   4   -5    8      10.00       5.90      14.97 <
   8    7   -1     123.62       2.15     124.59 o
   4   -6    4       9.48       7.37      20.13 <
   3   -3  -13      34.14       2.44      32.44 o
   1    3  -15      42.20       2.37      42.39 o
   8    0   -4      61.47       1.64      60.67 o
   4   -6   -4      17.56       6.57       8.73 <
   6    8    7      51.66       2.59      53.34 o
   8    1    7     123.23       2.17     125.44 o
   1    7  -10      29.74       2.63      33.71 o
   5   -5   -4       0.00       7.33       5.95 <
   7   -1    8      43.87       1.68      41.40 o
   9    4    1      36.54       2.20      33.42 o
   9    3    1      29.31       2.58      33.24 o
   4    9   -4      99.74       1.75     101.37 o
   4    1  -14      51.96       2.41      54.34 o
   7    1   -9      12.14       5.59       8.07 <
   5   -4    8      82.72       1.72      82.36 o
   2   -4   13      54.27       1.52      55.46 o
   7   -1   -7      82.60       1.68      85.13 o
   3    5   14      13.34       7.84      17.38 <
   0    5  -13      85.33       1.87      84.25 o
   2    6  -12     103.96       2.00     105.30 o
   9    4    0      36.56       2.18      40.09 o
   9    3    0      20.79       3.48      20.25 <
   3    8   -8     111.46       2.02     115.08 o
   9    4    2     105.49       1.94     104.74 o
   5   -2  -11     160.25       2.68     159.13 o
   0    3  -15      82.70       1.83      83.47 o
   1   -4  -14      75.28       2.29      75.36 o
   9    3    2      63.02       1.67      62.82 o
   2    9   -4      92.61       1.74      90.60 o
   4    2  -14      22.81       3.95      25.06 <
   4   -5   -8      84.24       1.74      83.62 o
   6   -4   -3      97.69       2.24      97.76 o
   1   -8   -5      26.74       3.01      30.47 o
   3   -7   -3     165.57       3.06     167.64 o
   3    5  -13     128.07       2.28     127.76 o
   8    2    8       0.00       7.70       2.93 <
   2    6   13     105.75       2.37     106.46 o
   1    7   11      81.66       2.30      85.75 o
   5    7   -9      31.05       2.93      30.54 o
   4   -3   12      99.75       1.77     101.30 o
   1    5   14      17.56       7.43      24.60 <
   5    9   -3      91.66       1.79      92.25 o
   2    8   -8      14.55       5.83       6.10 <
   6    4  -11      58.55       1.87      58.09 o
   8   -1    1      78.19       1.66      75.60 o
   0    1  -16      56.56       2.03      56.66 o
   3    6   13      94.34       2.27      96.75 o
   7   -2   -5      27.49       2.71      24.71 o
   2    4   15     109.89       2.38     110.20 o
   5    6   12     122.92       2.61     126.28 o
   8   -1    0      60.56       1.61      57.92 o
   6   -1  -10      78.07       1.66      77.64 o
   4   -1   14       0.00       5.67       1.14 <
   3    9    6      53.04       2.34      48.87 o
   3   -4   12     104.47       1.82     112.51 o
   5    2   14      81.92       1.78      86.01 o
   2   -7   -7      65.13       1.69      64.08 o
   7    3   11       3.91       6.31       7.00 <
   7   -2    6       0.00       7.22       0.34 <
   5   -1  -12     165.42       2.75     169.30 o
   1   -7   -9       7.36       6.48       9.83 <
   3   -7    3      72.62       2.15      74.20 o
   1    2   16      29.57       4.43      28.71 o
   2   -2   15     126.57       2.26     127.53 o
   2    1   16     100.73       2.31      98.52 o
   1    6  -12      81.80       1.73      84.26 o
   5    5   13     109.78       2.38     109.39 o
   3   -2  -14      66.59       1.74      68.58 o
   5    9    5      12.00       7.25       6.91 <
   1    0  -16      89.71       2.27      89.26 o
   5    2  -13      65.41       2.13      70.79 o
   9    3   -1      19.53       3.83      19.75 <
   9    4   -1      44.73       1.90      43.76 o
   6    9    1      45.99       2.49      49.26 o
   8    7    4      13.96       5.59      14.45 <
   4    9    6      53.73       2.36      53.54 o
   8   -1    2      11.35       5.90       8.76 <
   1    9    4      52.97       1.97      52.63 o
   9    4    3      29.48       2.71      12.42 o
   1    4   15      71.29       2.39      70.17 o
   3    1  -15      59.28       2.35      51.05 o
   6    6   11     118.37       2.39     119.29 o
   3   -4  -12      23.29       3.55      20.76 o
   6   -4    4      94.25       2.21      98.48 o
   8    7   -2      68.29       1.65      64.40 o
   5    8   -7      27.80       2.93      28.85 o
   9    3    3      33.32       2.42      28.52 o
   8   -1   -1      17.42       4.00       5.19 <
   2   -6  -10      52.15       1.85      48.89 o
   5    3   14      50.98       1.91      50.03 o
   6   -1   11      58.35       1.50      61.03 o
   8    5   -6     103.78       2.19     101.48 o
   3   -6   -8      25.90       3.10      15.94 o
   6    9    0       0.00       6.00      18.56 <
   3   -1   15      31.81       2.26      31.36 o
   4    2   15      82.90       1.80      83.65 o
   1    9   -3     140.29       2.64     144.97 o
   6    9    2       7.36       7.36       9.26 <
   2    3  -15      35.41       2.66      35.74 o
   5    1  -13      21.63       4.99      19.61 <
   6   -3   -7     185.37       3.05     180.65 o
   8    1   -6     178.33       2.94     175.91 o
   7    2   11      75.10       1.70      78.25 o
   4    7  -10      25.84       3.56      26.53 o
   1   -3  -15      41.70       3.19      36.87 o
   6    5   12      85.40       1.82      84.48 o
   3    6  -12      11.05       6.51      15.05 <
   3    4  -14      85.86       1.85      85.46 o
   7    8    5      21.63       5.03      21.31 <
   4    0  -14     169.15       2.80     169.13 o
   1   -5  -13     156.04       2.91     156.13 o
   7    8   -3      69.31       1.66      68.62 o
   1   -1   16     106.64       1.88     110.49 o
   1    1  -16     169.62       2.88     169.04 o
   5   -5    5      17.71       6.27      20.27 <
   8    0    6     142.57       2.45     140.64 o
   2    2   16     134.13       2.64     131.43 o
   8    3   -7      69.05       1.62      64.78 o
   7    7   -6      75.03       1.79      70.65 o
   6    0  -11      56.74       1.67      57.05 o
   9    5    1     115.48       2.07     114.61 o
   6    0   12      48.39       1.64      45.74 o
   2   -2  -15       0.00       7.81       1.82 <
   5   -4   -8      40.52       2.06      41.63 o
   8    5    8     125.19       2.21     127.80 o
   2    0   16      20.50       3.49      17.74 <
   7    4   11      44.51       2.02      48.82 o
   4    1   15      38.24       1.99      35.93 o
   9    2    1      44.43       2.06      43.36 o
   6    7   -8      26.61       3.30      18.70 o
   5    1   14     126.97       2.14     131.37 o
   3    0  -15     144.33       2.45     145.84 o
   3   -6    8      71.48       1.67      72.16 o
   0    2   16     102.00       2.35     103.99 o
   1   -6   11      75.99       1.50      76.76 o
   6   -2   -9      30.11       2.52      26.52 o
   4    8   -8      51.89       1.81      50.42 o
   2   -5  -12      88.56       1.84      91.37 o
   3    9   -5      31.97       1.94      31.47 o
   9    5    2     104.00       1.93     103.11 o
   7   -3    0     116.68       2.43     116.66 o
   9    5    0      51.64       1.78      49.62 o
   7    7    8      66.49       2.35      70.64 o
   9    2    0     100.19       1.91     101.30 o
   7   -3    1      70.31       2.26      65.77 o
   6    9   -1       5.97       5.97       8.11 <
   8   -1    3      53.43       1.68      50.64 o
   1   -1  -16       8.83       7.73       8.83 <
   6    9    3      65.98       2.14      66.62 o
   3    4   15      18.55       6.90      19.21 <
   3    2  -15      12.75       6.77      14.67 <
   5   -3  -10      48.86       1.82      48.41 o
   9    2    2      40.16       2.15      40.88 o
   3   -7   -4     100.36       2.25     100.71 o
   1    6   13      12.75       7.84       9.23 <
   1   -8    5      39.55       2.83      42.90 o
   4   -6    5      68.71       2.16      69.95 o
   2   -7    7     132.13       2.54     139.29 o
   2    9    6     150.91       2.77     151.84 o
   8    6   -5      73.89       1.74      67.04 o
   1   -4   14       0.00       5.67       7.91 <
   9    3   -2       6.24       6.11      12.16 <
   4   -6   -5     154.07       2.90     153.41 o
   9    4   -2      39.53       2.06      39.20 o
   5    3  -13      48.43       2.11      47.23 o
   8    6    7      66.18       1.75      65.82 o
   8   -1   -2      52.39       1.70      54.12 o
   6   -4   -4     115.69       2.04     118.04 o
   4    3  -14      35.72       2.64      35.96 o
   5   -5   -5      49.59       1.75      47.76 o
   9    4    4      86.04       1.77      86.80 o
   7   -3   -1      86.35       2.19      81.38 o
   5    8    9      53.62       2.37      54.34 o
   4    3   15      74.70       2.29      72.52 o
   4   -2  -13     106.21       1.95     111.00 o
   6    3   13       0.00       6.48       2.67 <
   8    4   -7       0.00       7.10       4.28 <
   9    3    4      36.12       2.32      32.48 o
   8    2   -7     164.06       2.73     163.18 o
   5   -1   13      17.46       3.84      20.64 <
   5   -2   12      12.82       5.03      14.53 <
   7   -3    2     104.09       2.30     106.00 o
   8    0   -5      81.66       1.70      81.25 o
   6    2   13      89.01       1.68      92.70 o
   4   -3  -12      37.75       2.23      37.53 o
   1    8    9      97.91       2.24     100.09 o
   6   -3    8      26.20       2.81      24.67 o
   1   -3   15      36.50       2.03      34.23 o
   5    7   11      90.56       2.19      91.22 o
   3   -7    4      98.04       2.20     100.13 o
   0    8   -7      45.43       1.83      46.07 o
   1    8   -8      61.43       1.40      63.79 o
   9    2   -1      35.00       2.83      36.31 o
   4    6   13     143.40       2.72     152.03 o
   9    5    3      21.03       3.80      16.92 <
   9    5   -1     122.10       2.15     121.66 o
   6    8   -6      46.52       1.98      44.46 o
   5    9   -4     102.28       1.89     107.35 o
   4    9   -5     119.36       2.00     123.18 o
   2   -6   10       0.00       6.83       6.59 <
   8    7    5      36.00       2.37      35.13 o
   7    0   10     136.53       2.24     136.51 o
   4    5   14      76.14       2.28      78.83 o
   6   -2   10      23.68       2.88      23.58 o
   7    5   -9      48.72       2.03      48.68 o
   8    7   -3      65.16       1.48      62.57 o
   9    2    3      31.89       2.57      30.28 o
   2    9   -5     129.98       2.14     135.33 o
   6    7   10     114.08       2.35     120.43 o
   1   -8   -6      68.98       1.71      71.88 o
   1    9    5     126.59       2.23     128.09 o
   2   -8    0       0.00       7.65       3.34 <
   8    3    9       0.00       6.34       6.92 <
   7    6   -8     107.17       2.01     105.16 o
   2   -5   12       0.00       5.37      11.46 <
   0    9    0      52.89       2.52      49.65 o
   0    9    1     105.49       2.30     106.21 o
   2   -8   -1      21.55       5.48      17.97 <
   0    8    8      66.13       1.81      68.62 o
   0    7  -10      73.33       1.50      76.07 o
   3    8   10      53.51       2.76      52.33 o
   5    5  -12     100.55       1.98     101.03 o
   6    9   -2      80.16       1.68      81.16 o
   6    8    8       0.00       7.31       1.33 <
   6   -4    5     133.30       2.62     134.11 o
   5    9    6      18.68       6.08      17.97 <
   3    7   12     164.96       3.03     167.43 o
   7    3  -10      36.66       3.03      37.85 o
   1    9   -4      92.60       2.14      95.58 o
   6    9    4      29.54       3.84      32.23 o
   7   -3   -2     103.05       2.29     104.29 o
   5    6  -11      25.11       3.66      22.40 o
   8    1    8     111.16       2.02     111.64 o
   1   -7    9      49.19       1.84      47.35 o
   7    2  -10     100.65       2.18     100.46 o
   0    6  -12     101.39       1.91     104.33 o
   0    4   15     109.69       2.43     111.57 o
   2   -8    1      11.27       7.62      10.05 <
   0    5   14      91.58       2.30      92.64 o
   8   -1    4      38.81       2.07      38.75 o
   8    4    9     113.74       2.07     117.61 o
   5    0  -13      95.05       1.81      95.49 o
   5    4   14       0.00       6.54       3.47 <
   3    9    7      82.40       2.12      81.42 o
   7   -3    3     137.92       2.69     137.42 o
   0    2  -16      64.83       1.97      60.07 o
   4   -4   11     100.89       1.94     103.51 o
   7    0   -9      48.81       1.76      47.98 o
   0    9   -1      78.76       2.19      77.99 o
   7   -2   -6     173.83       2.88     174.48 o
   0    9    2      66.13       2.31      69.51 o
   2    7   12      63.36       2.49      64.95 o
   7    8    6      17.71       6.18       7.77 <
   7    1   11      55.35       1.81      60.49 o
   2   -8   -2      14.67       7.45       1.21 <
   7   -2    7       0.00       5.89       4.57 <
   7    8   -4       0.00       6.83       8.45 <
   9    2   -2      70.68       1.65      67.26 o
   8   -1   -3       0.00       6.00       5.82 <
   6    2  -12     108.09       2.26     109.37 o
   1    2  -16     139.56       2.46     141.24 o
   4    9    7      61.31       2.20      60.76 o
   9    3   -3       0.00       6.14       4.65 <
   1   -5   13      29.91       2.17      30.53 o
   9    5    4     133.31       2.31     131.17 o
   1    3   16     106.38       2.39     104.10 o
   4    0   15      11.57       5.97       8.28 <
   9    5   -2     121.15       2.13     123.34 o
   7    6   10     110.20       2.05     107.32 o
   9    4   -3      51.51       1.73      50.49 o
   7   -1    9       0.00       5.71       3.25 <
   6    4   13      26.87       3.52      25.10 o
   4    8   10      92.77       2.20      98.07 o
   4   -5    9      30.08       2.60      29.93 o
   2    3   16     111.94       2.45     110.88 o
   9    4    5     143.30       2.45     140.85 o
   2    7  -11       1.30       6.24       6.82 <
   3    1   16      23.65       3.14      20.41 o
   4    5  -13      47.47       2.16      45.71 o
   3   -1  -15     153.50       2.59     154.18 o
   2    8   10     153.70       2.85     154.36 o
   7   -1   -8      31.11       2.44      34.97 o
   9    2    4       8.02       6.24       6.44 <
   5   -5    6      17.37       6.40      20.10 <
   5   -4    9     160.75       2.72     164.46 o
   9    3    5      99.79       1.90      99.02 o
   6    1   13     141.28       2.33     147.68 o
   2   -8    2      31.13       3.73      31.19 o
   3    2   16      47.40       2.95      46.86 o
   2   -1   16      39.85       1.92      40.33 o
   3   -7   -5      25.14       4.73      18.22 <
   8    2    9      24.32       3.30      28.29 o
   2   -7   -8      55.87       1.83      56.68 o
   2    1  -16      36.38       2.71      24.84 o
   2    0  -16      91.07       2.27      87.44 o
   7    5   11      16.47       5.10      13.10 <
   6    6  -10      18.86       4.77      23.31 <
   6    3  -12      88.09       2.15      83.82 o
   6    5  -11      39.29       2.49      35.15 o
   3   -5  -11      74.88       1.75      74.69 o
   8    0    7      60.22       2.68      54.70 o
   0    7   11      71.98       2.34      78.08 o
   4    6  -12      76.37       1.82      79.27 o
   4   -1  -14     161.10       2.69     161.02 o
   0    9   -2     103.42       2.27     104.83 o
   5    0   14      51.22       1.65      48.22 o
   0    9    3      75.06       2.23      74.51 o
   5   -3   11     167.38       2.83     169.73 o
   4   -5   -9     111.32       2.02     113.01 o
   3    7  -11      12.42       6.31      10.59 <
   3    3  -15      55.34       2.02      56.24 o
   6   -4   -5      22.51       3.18      21.57 o
   4    7   12      84.21       2.29      85.24 o
   3   -5   11      14.44       5.76       6.16 <
   1   -2  -16      41.61       3.26      40.10 o
   7   -3   -3     141.79       2.40     139.20 o
   7    4  -10      30.19       3.48      27.58 o
   3    8   -9      76.77       1.74      78.91 o
   2   -8   -3      28.90       4.07      32.09 o
   4   -6    6      82.77       2.16      85.27 o
   4   -4  -11      51.94       1.84      54.25 o
   1   -6  -12      78.74       2.30      79.62 o
   3   -7    5     136.92       2.64     143.47 o
   6    1  -12      46.75       2.60      44.64 o
   4   -6   -6     107.18       1.95     106.85 o
   8    5   -7      21.70       3.96      17.69 <
   6    9   -3       9.65       6.38       5.44 <
   9    6    1     134.75       2.33     136.96 o
   8    7    6       0.00       6.34       6.65 <
   8    1   -7     118.15       2.09     112.78 o
   3    9   -6     115.28       1.94     118.36 o
   6    9    5      26.93       4.24      20.72 o
   1   -8    6      57.88       2.20      57.48 o
   2    9    7      84.42       2.29      88.08 o
   2    8   -9      48.37       1.93      51.60 o
   7   -3    4      22.09       5.38      18.00 <
   1   -2   16     137.03       2.41     138.04 o
   5   -5   -6      32.12       2.50      26.28 o
   9    1    1     133.08       2.29     132.13 o
   7    1  -10     115.79       2.04     116.10 o
   8    7   -4      92.38       1.85      92.71 o
   5    4  -13      41.90       2.43      38.89 o
   9    6    2      43.82       2.02      42.06 o
   9    6    0      27.58       2.95      27.35 o
   4    4   15       0.00       7.89       8.77 <
   6   -3   -8      91.92       1.80      90.68 o
   9    1    0     104.00       1.91     103.44 o
   5    8   -8     109.82       2.03     104.83 o
   7    7   -7      91.00       1.89      88.98 o
   8   -1    5      53.58       1.73      51.83 o
   1    5  -14      31.30       2.93      30.99 o
   1   -7  -10       0.00       6.61       4.45 <
   8    6   -6     161.91       2.73     163.55 o
   5    9   -5      70.50       1.74      67.71 o
   3   -3   14     135.57       2.25     140.87 o
   3   -6   -9     129.57       2.25     135.10 o
   1    7  -11      83.79       1.75      84.33 o
   2    5  -14     136.15       2.39     135.85 o
   1    9    6      46.92       2.71      43.68 o
   9    2   -3     106.46       1.95     106.10 o
   8    6    8     131.81       2.31     133.71 o
   8    5    9     150.41       2.57     154.69 o
   9    1    2      15.24       4.84       8.09 <
   1    4  -15       0.00       6.73       6.29 <
   8    0   -6      43.53       1.92      44.87 o
   0    3   16      87.31       2.36      85.70 o
   5    7  -10      59.74       1.89      61.06 o
   0    6   13      22.47       5.89      29.43 <
   9    5    5      92.94       1.85      90.91 o
   2   -8    3      32.10       3.52      30.17 o
   3    0   16      50.77       1.71      51.32 o
   9    5   -3      25.31       3.07      19.94 o
   7    7    9     119.09       2.41     117.48 o
   8    3   -8      75.05       1.65      72.10 o
   1    9   -5      20.17       5.47      17.74 <
   6   -4    6      17.17       6.81      14.40 <
   8   -1   -4      29.19       2.62      26.64 o
   4    9   -6      17.07       5.51      13.88 <
   9    6    3      74.68       1.73      75.66 o
   4    4  -14     125.12       2.27     123.62 o
   9    1   -1      69.93       1.70      63.81 o
   1    7   12     126.44       2.56     130.92 o
   2    2  -16      45.50       2.32      43.38 o
   2   -7    8      39.31       2.11      38.64 o
   2    9   -6      10.41       5.49       2.82 <
   5    9    7      18.55       6.08      15.66 <
   9    6   -1      80.98       1.74      78.01 o
   9    2    5       0.00       6.28      10.81 <
   0    9   -3      43.93       2.87      44.73 o
   1   -8   -7       0.00       6.44       3.45 <
   5   -4   -9      47.11       1.92      49.58 o
   3    3   16      49.55       2.85      49.14 o
   9    3   -4       0.00       6.31      11.53 <
   3   -6    9      45.39       1.97      51.18 o
   2   -1  -16      57.54       2.55      60.23 o
   7    3   12       0.00       6.38      11.65 <
   3   -2   15      62.74       1.55      62.04 o
   6   -1  -11     114.69       2.05     117.68 o
   8    8    1       0.00       7.22       5.16 <
   4   -2   14      40.79       1.89      45.50 o
   0    9    4     107.60       1.98     111.54 o
   9    4   -4      70.37       1.66      67.69 o
   5   -2  -12     118.89       2.11     120.54 o
   2    4  -15      39.76       2.52      40.51 o
   2   -4  -14      98.00       2.34      98.96 o
   8    8    2       0.00       7.16       4.15 <
   9    1    3      75.61       1.81      75.28 o
   9    4    6      17.85       4.61       2.84 <
   2   -6  -11     105.43       1.99     111.27 o
   6    8   -7     166.07       2.81     167.43 o
   6    6   12      19.57       6.03      15.30 <
   8    8    0      17.46       6.22      19.75 <
   2    5   15      20.33       6.63      27.06 <
   6    7   -9     141.73       2.46     145.80 o
   7    8    7      20.75       5.36      18.11 <
   2   -8   -4       0.00       7.78      10.41 <
   4    8   -9      69.92       1.75      69.54 o
   7    8   -5     107.64       2.02     107.44 o
   5    6   13      83.00       2.37      78.45 o
   9    3    6      69.98       1.72      67.62 o
   0    4  -15      22.66       3.90      17.92 <
   0    8   -8      16.72       4.52      18.90 <
   8    2   -8      15.51       4.92       5.94 <
   4   -3   13     117.73       2.00     119.58 o
   8    4   -8      16.82       6.20       8.65 <
   6   -3    9      96.35       1.86      98.29 o
   6    4  -12      35.29       2.67      30.91 o
   2   -3   15     137.24       2.40     137.20 o
   3   -3  -14       0.00       6.48       6.62 <
   2    6  -13       0.00       6.73       2.18 <
   6   -1   12      44.92       1.83      47.39 o
   5    8   10      50.95       2.56      53.29 o
   7   -3   -4      40.50       2.04      36.12 o
   2   -3  -15     101.17       2.36     102.80 o
   6   -2  -10     116.61       2.08     116.81 o
   7    2   12      50.60       1.93      52.84 o
   3   -4   13      28.28       2.46      24.79 o
   3    9    8      71.65       2.18      71.42 o
   2    6   14      97.06       2.38      99.18 o
   2   -4   14      52.13       1.70      50.85 o
   3   -7   -6     119.38       2.48     117.90 o
   6    8    9      49.02       2.55      50.33 o
   4    7  -11      33.64       2.77      34.69 o
   8    8    3      41.08       2.79      37.09 o
   1    8   10      60.69       2.55      57.55 o
   3    6   14      44.22       3.29      45.26 o
   7    4   12      56.40       1.87      58.46 o
   7   -2   -7     106.19       1.95     106.75 o
   9    1   -2     185.11       3.05     181.36 o
   7   -3    5      82.16       2.24      79.32 o
   0    5  -14      94.71       1.93      96.81 o
   9    6    4      92.77       1.85      95.61 o
   7    9    1      30.42       2.49      32.06 o
   1    8   -9       0.00       6.51       1.75 <
   5   -1  -13      64.30       1.69      66.12 o
   6    9   -4      61.11       1.74      59.52 o
   3    5   15      30.72       4.33      37.68 o
   4    9    8      11.86       7.48       5.86 <
   0    8    9      70.65       2.35      71.59 o
   8    8   -1       0.00       7.39       9.35 <
   8    1    9      50.78       1.89      48.79 o
   7   -2    8      15.35       4.75       7.60 <
   6    9    6      33.44       3.38      30.95 o
   6    5   13      58.43       2.04      57.30 o
   9    6   -2     133.81       2.31     134.58 o
   5    5   14      24.28       5.11      23.56 <
   1    6  -13     121.55       2.22     124.48 o
   7    9    2      38.90       2.89      44.68 o
   8    3   10      52.25       1.86      53.15 o
   3   -4  -13     127.02       2.24     131.39 o
   7    9    0      13.08       6.89      13.28 <
   5   -5    7      59.82       2.36      60.14 o
   3    5  -14      17.85       5.09      13.43 <
   5   -3  -11      76.03       1.72      78.82 o
   2   -8    4      87.26       2.18      91.51 o
   4    1  -15      71.11       2.27      75.42 o
   1   -4  -15      75.62       2.37      75.90 o
   1    1   17      18.13       6.78      11.13 <
   6   -4   -6     122.63       2.15     124.24 o
   1    5   15      59.11       2.73      62.20 o
   4   10    1       0.00       7.28       1.12 <
   0    0   17      60.82       2.04      63.64 o
   3   10    1      20.66       5.18      26.39 <
   5    2   15      72.44       1.80      74.71 o
   9    2   -4      14.84       5.14       9.37 <
   6    0  -12      37.21       2.17      38.07 o
   6    0   13      89.06       1.67      90.23 o
   9    1    4      83.73       1.81      81.83 o
   8    7    7      37.34       2.43      33.70 o
   1   -6   12     120.63       2.55     121.70 o
   3   -7    6      78.85       2.17      80.86 o
   4   10    0       0.00       7.36       9.38 <
   8    4   10      59.55       1.83      59.21 o
   6    7   11      47.22       2.64      49.05 o
   4   -1   15      12.69       5.48      10.39 <
   7    6   -9      30.47       3.06      31.88 o
   7    0   11      31.19       2.94      29.54 o
   3   10    0       0.00       6.44       7.55 <
   1    3  -16      29.88       3.35      27.08 o
   8   -1    6     108.17       2.38     112.47 o
   1    0   17      41.57       2.52      39.73 o
   4    2  -15      24.80       4.83      16.03 <
   4   10    2      22.32       5.25       4.99 <
   9    5    6      61.47       1.80      60.25 o
   6   -2   11      55.99       1.92      54.56 o
   8    7   -5      43.78       2.21      38.15 o
   8    0    8     133.46       2.32     138.57 o
   5    7   12     131.28       2.69     132.41 o
   9    5   -4     134.90       2.32     136.04 o
   5    2  -14      45.02       2.77      47.46 o
   0    1   17      28.96       4.76      30.86 o
   3    6  -13      70.25       1.84      71.35 o
   7    5  -10       0.00       6.67      12.09 <
   0    9   -4      31.48       3.77      32.45 o
   7    9    3       0.00       7.33       6.30 <
   2   -6   11      94.88       1.90      95.84 o
   2   -5  -13      55.09       1.98      56.57 o
   3    8   11      98.16       2.30     103.22 o
   4   -6    7      11.72       7.48      16.59 <
   0    9    5      17.85       4.71      19.34 <
   5   -6    0      25.84       4.67      32.14 <
   0    3  -16      38.55       2.64      39.14 o
   1   -5  -14       6.11       8.13       6.52 <
   5    3   15       0.00       6.54       4.84 <
   2    4   16      38.94       3.72      42.99 o
   7    9   -1       8.54       6.41      11.61 <
   4   -6   -7      45.54       1.98      42.17 o
   8    8    4      31.67       3.64      30.95 o
   3   -2  -15      54.19       1.92      51.53 o
   1   -7   10     107.21       2.05     109.46 o
   8   -2    1      43.93       2.87      39.36 o
   5    1  -14      35.89       3.40      36.70 o
   5   -6    1      54.05       2.47      52.69 o
   8   -2    0      55.30       2.52      51.46 o
   9    2    6      22.92       3.60      22.55 o
   3   10   -1      64.13       1.73      65.91 o
   4   10   -1       0.00       7.25      13.90 <
   8   -1   -5       0.00       6.07       8.59 <
   1    9    7     103.26       2.24     104.93 o
   5   -6   -1      72.92       2.28      75.13 o
   5   -5   -7      31.40       2.66      29.68 o
   7   -1   10      84.81       1.65      83.94 o
   1   -8    7      49.94       1.84      49.47 o
   2   -7   -9       0.00       6.44       8.64 <
   2    9    8      46.79       3.03      39.47 o
   8    8   -2      25.21       4.25      27.59 <
   2   -2   16      22.40       3.31      24.04 o
   5   -2   13      64.04       1.62      66.58 o
   5    9   -6      84.17       1.80      82.28 o
   2   -8   -5      41.72       3.09      43.08 o
   7    0  -10      10.66       6.07      17.64 <
   0    7  -11      44.66       3.09      45.94 o
   3    9   -7      68.56       1.68      71.77 o
   1    6   14      35.82       3.99      35.40 o
   8    2   10      60.34       1.77      63.74 o
   1    4   16     123.69       2.59     123.01 o
   4   10    3      43.02       2.85      43.91 o
   7   -1   -9      58.08       1.69      56.91 o
   7    6   11      51.10       2.04      47.08 o
   9    1   -3      55.03       1.77      51.58 o
   4   -5   10      10.58       6.28       6.93 <
   4    2   16      96.57       1.93      95.82 o
   9    3   -5      17.37       4.89      21.73 <
   5    1   15     125.73       2.13     128.06 o
   8   -2    2       0.00       7.51      12.38 <
   9    6    5       0.00       6.31       8.46 <
   1    9   -6     103.18       1.94     106.28 o
   3   10    3      11.27       7.39       0.23 <
   6    3   14      13.84       6.31      21.49 <
   4   -3  -13      13.28       6.13      22.22 <
   7    3  -11     138.69       2.64     145.77 o
   0    1  -17     137.66       2.44     139.97 o
   5   -4   10      58.20       1.80      56.86 o
   8   -2   -1      11.35       6.07      13.00 <
   4    0  -15      95.76       2.27      97.59 o
   3   -1   16      30.61       2.45      30.51 o
   9    4   -5      18.41       4.01      15.23 <
   4    8   11      27.12       5.48       9.37 <
   6   -4    7     128.58       2.58     130.24 o
   1    2   17     114.41       2.48     114.30 o
   3    4  -15      71.88       1.90      73.18 o
   6    2   14      20.33       3.55      23.53 <
   7    2  -11     162.21       2.98     160.36 o
   2    1   17      29.91       4.44      29.02 o
   3    1  -16     120.76       2.51     120.93 o
   5   -1   14      11.27       5.90      10.85 <
   5   -6    2      38.46       3.20      42.97 o
   4    6   14     130.54       2.61     136.29 o
   8    1   -8      89.43       1.80      85.61 o
   9    6   -3      53.51       1.76      52.50 o
   8    6   -7      88.08       1.87      85.56 o
   6   -5    0      64.66       2.35      64.32 o
   1   -3  -16     123.86       2.59     127.03 o
   9    4    7     116.56       2.12     116.04 o
   2    8   11      18.95       6.85      15.46 <
   8    5   -8      87.26       1.86      85.32 o
   8    0   -7      43.15       1.96      42.90 o
   7    1   12     112.30       2.07     117.79 o
   3    7   13      21.94       5.80       5.57 <
   7   -3   -5     150.71       2.54     149.79 o
   1    0  -17      65.54       2.53      64.28 o
   5   -6   -2      55.50       2.48      51.48 o
   4   -4   12      38.29       2.80      27.39 o
   8    6    9      66.16       1.89      64.99 o
   6   -5    1      13.78       7.59      17.97 <
   5    3  -14     147.66       2.57     148.01 o
   2    3  -16      17.22       5.86       8.81 <
   7    9    4      56.11       2.39      55.82 o
   4   -2  -14      63.53       1.75      63.64 o
   4    1   16     155.48       2.66     159.74 o
   5   10    1       0.00       7.45      10.91 <
   5    9    8       0.00       7.48       9.91 <
   9    3    7      21.31       3.87      14.03 <
   2   -5   13      35.15       2.68      37.39 o
   4   -7    0      84.27       2.22      84.78 o
   4   -5  -10      29.88       2.84      21.86 o
   5    6  -12       5.82       6.70       4.88 <
   7    9   -2       0.00       6.28       1.69 <
   2   -2  -16       6.11       8.13       9.53 <
   1   -4   15      65.94       1.89      67.79 o
   6   -5   -1      16.92       6.81      23.27 <
   4    9   -7     125.58       2.40     127.60 o
   3    4   16      43.93       3.21      42.59 o
   9    1    5      41.57       2.29      37.03 o
   5   10    0       0.00       7.36      15.53 <
   3   10   -2      57.86       1.73      56.08 o
   2   10    1      60.88       1.77      59.16 o
   2    9   -7     100.26       1.75     101.93 o
   7    7   -8     175.65       2.95     175.68 o
   4   10   -2      49.10       1.94      48.48 o
   5   10    2      67.24       2.15      63.25 o
   4   -7   -1      68.76       2.24      71.19 o
   1   -8   -8      57.41       1.86      58.91 o
   7   -3    6      58.87       2.43      56.58 o
   4   -7    1     111.62       2.37     116.52 o
   2    7   13     154.93       2.93     153.71 o
   2   10    0      84.59       2.26      85.75 o
   3    0  -16     123.14       2.55     123.33 o
   6   -3   -9      78.26       1.71      75.66 o
   2    2   17      18.68       7.31      14.04 <
   7    8    8      10.58       7.87      18.38 <
   7    5   12      84.53       1.85      86.41 o
   1   -1   17      20.62       4.86      21.25 <
   7    8   -6     119.59       2.18     116.36 o
   8   -2    3      23.10       4.93      16.55 <
   0    6  -13      32.07       2.63      28.20 o
   8    5   10      24.32       3.64      11.58 o
   5    5  -13      97.05       1.97     101.10 o
   4    5   15      29.08       4.39      24.43 o
   4    3  -15      69.92       1.89      72.32 o
   1    1  -17      22.47       4.54      14.95 <
   2    0   17      22.40       3.35      24.59 o
   1   -9    0      85.22       2.24      87.04 o
   6   -5    2      66.45       2.34      65.77 o
   2   -8    5      66.87       2.18      65.90 o
   8   -2   -2      57.92       1.69      57.00 o
   4    3   16      36.59       3.70      36.56 o
   6    9   -5      71.12       1.75      71.08 o
   1   -9   -1      19.35       6.40       7.85 <
   3    8  -10      44.12       2.07      45.67 o
   8    8    5       2.91       7.51       3.21 <
   9    7    1      14.32       5.63      17.71 <
   3    2  -16      39.80       2.60      38.38 o
   2   10    2      31.38       2.71      35.44 o
   5    8   -9     133.13       2.36     133.45 o
   7    7   10      21.55       5.36      11.65 <
   4   10    4      31.40       3.97      25.43 o
   0    2   17      36.77       3.96      28.21 o
   6    9    7      16.21       7.48      10.50 <
   6    6  -11      22.17       4.14      21.43 <
   0    7   12       0.00       8.26      10.17 <
   2    8  -10      50.67       1.91      51.18 o
   2    7  -12      21.63       3.81      24.47 <
   9    7    2      20.38       4.05      26.36 <
   3   -7   -7      58.23       1.81      57.83 o
   3   -6  -10      99.86       1.93     100.80 o
   3   10    4      22.62       4.84      25.08 <
   9    0    1     118.88       2.11     118.21 o
   5   -6    3      14.38       7.59      14.12 <
   5   -3   12      97.88       1.96      97.37 o
   2   10   -1      13.71       5.75       8.23 <
   3   -5  -12     119.30       2.15     120.90 o
   1   -1  -17      13.34       8.26      16.34 <
   9    7    0      78.07       1.76      78.15 o
   5   10   -1       0.00       7.31       2.98 <
   8    8   -3      15.29       7.04      16.04 <
   9    0    0      16.77       4.55       3.62 <
   1   -9    1     120.16       2.47     122.74 o
   2   -7    9     131.09       2.31     135.61 o
   9    2   -5     107.65       1.98     105.22 o
   4   -7   -2     119.69       2.48     124.50 o
   6   -5   -2       0.00       7.62       4.62 <
   1   -3   16      70.32       1.92      68.60 o
   5    4   15      34.51       3.79      38.89 o
   5   10    3      39.70       3.24      39.17 o
   6    2  -13      84.88       2.16      85.61 o
   5    0  -14      35.46       3.41      31.88 o
   4   -7    2      19.83       5.99      11.72 <
   6    4   14      68.73       1.87      71.46 o
   8    3   -9      35.86       3.30      41.71 o
   3   -5   12      22.85       3.72      23.17 o
   7    4  -11      70.41       2.14      72.22 o
   1   -7  -11      24.04       3.89      24.96 o
   1   -9   -2     135.46       2.68     134.94 o
   0    5   15       0.00       8.13      10.95 <
   5   -6   -3      67.38       2.25      71.41 o
   0    9   -5      60.32       2.23      61.75 o
   4    7   13     150.30       2.84     156.01 o
   9    0    2      97.26       1.86      95.15 o
   9    5    7     161.99       2.73     164.09 o
   6    5  -12      28.46       3.39      29.52 o
   6    8   -8      91.83       1.93      90.20 o
   0    9    6     154.39       2.93     160.27 o
   4   -4  -12      83.20       1.80      86.34 o
   9    5   -5      63.43       1.69      63.83 o
   3    7  -12      18.50       5.27      24.73 <
   1   -5   14      57.02       2.04      60.12 o
   7    1  -11      52.46       2.44      54.16 o
   6    1   14      70.81       1.62      72.84 o
   8   -1    7      59.41       2.33      62.35 o
   3    9    9      22.51       6.63       4.65 <
   9    7    3       0.00       6.28       5.93 <
   2   10    3      59.41       1.84      62.62 o
   3   -6   10      67.92       1.76      67.31 o
   9    1   -4      62.43       1.75      57.99 o
   5   -4  -10      15.12       5.44      14.81 <
   8    7    8      32.10       2.81      31.37 o
   6   -4   -7      94.10       1.83      94.53 o
   9    0   -1     106.19       1.96     102.30 o
   6    3  -13     174.87       3.18     175.08 o
   1   -6  -13      18.77       7.18      27.41 <
   7    9    5      50.11       2.65      48.78 o
   0    4   16      13.21       8.21       0.85 <
   3   -7    7      53.31       2.48      52.62 o
   6   -5    3      84.60       2.27      86.52 o
   0    8   -9       9.48       6.18       0.93 <
   4    9    9      18.18       6.58      14.25 <
   9    6    6      90.76       1.87      93.93 o
   7   -2   -8      98.11       1.87      95.17 o
   9    7   -1      24.53       3.23      20.67 o
   5   -5    8       3.19       6.21       3.21 <
   4    6  -13      51.28       2.11      45.96 o
   3   10   -3      46.81       1.89      46.34 o
   8    7   -6      87.22       1.87      86.95 o
   9    2    7      34.59       2.53      31.36 o
   4    5  -14     125.32       2.28     123.30 o
   2   -8   -6       0.00       7.86       7.60 <
   8    2   -9     108.21       1.98     105.97 o
   6   -3   10      74.35       1.86      73.22 o
   7    9   -3      21.47       3.80      24.67 <
   8   -2    4      20.46       5.68      19.42 <
   5    7  -11      44.58       2.30      45.69 o
   1   -9    2      12.55       7.84       5.79 <
   4   10   -3      48.55       1.62      46.81 o
   7   -2    9      15.35       6.85      20.24 <
   6    8   10      47.76       2.74      47.34 o
   8    4   -9       7.48       7.45      16.79 <
   2   10   -2      93.86       2.20      93.18 o
   9    6   -4      89.60       1.78      89.68 o
   1    7  -12       5.67       6.24       9.26 <
   6    1  -13      20.95       5.47      18.36 <
   8   -2   -3      31.86       2.52      29.94 o
   9    0    3      45.06       1.96      41.59 o
   8   -1   -6      25.31       3.07      28.23 o
   4    0   16      83.63       1.71      86.75 o
   5   10   -2      24.77       3.30      20.27 o
   1   -9   -3      78.54       2.32      79.30 o
   4   -7   -3      29.19       4.46      25.72 o
   5    8   11      78.36       2.26      76.73 o
   5    0   15     127.21       2.15     130.64 o
   8    1   10      81.68       1.78      85.35 o
   4    8  -10      80.13       1.79      81.20 o
   6    7  -10      97.06       1.96      94.52 o
   5   10    4      43.13       2.92      44.46 o
   4   -7    3     140.75       2.73     142.77 o
   6   -5   -3      13.40       7.65      17.27 <
   0    8   10     110.16       2.38     111.01 o
   4   10    5      61.26       2.34      62.16 o
   0    2  -17     109.22       2.14     107.41 o
   8    0    9     140.86       2.43     144.00 o
   4   -6    8      52.30       1.86      51.40 o
   9    1    6     121.79       2.17     121.33 o
   1    9    8     139.63       2.67     149.52 o
   4   -1  -15      14.38       5.84       4.94 <
   5   -6    4      52.56       2.62      55.91 o
   4   -6   -8     130.08       2.26     129.85 o
   1    7   13      31.24       4.53      24.91 o
   7    3   13      33.87       3.17      34.23 o
   9    3   -6      55.87       2.02      56.51 o
   9    7    4      24.04       3.44      19.00 o
   1    3   17     124.80       2.63     123.83 o
   3   -1  -16      76.67       1.81      74.29 o
   1    8   11     148.32       2.84     151.77 o
   2   -6  -12      10.08       6.70      10.73 <
   3   10    5      49.88       2.51      49.01 o
   9    0   -2     127.14       2.21     127.25 o
   6   -1  -12      21.43       3.69      19.40 <
   1    8  -10      10.81       8.36      17.73 <
   9    4   -6      50.31       1.83      49.08 o
   2    3   17      43.60       3.46      36.50 o
   8    8    6      55.84       2.48      50.70 o
   1    2  -17      55.66       2.19      51.58 o
   7   -3   -6     134.47       2.32     133.92 o
   8    3   11      16.92       5.16      19.73 <
   0    6   14       0.00       8.26       6.44 <
   3    1   17     106.85       1.91     107.34 o
   5    4  -14     106.17       2.08     104.58 o
   6   -2  -11      44.28       2.06      43.24 o
   6    6   13     107.23       2.33     110.22 o
   2   10    4      39.65       2.45      37.73 o
   5   -5   -8      16.47       5.00      16.62 <
   5    9   -7      40.79       2.27      39.52 o
   7   -4    0     107.08       2.39     108.16 o
   3    2   17      99.68       2.39      99.18 o
   5   -6   -4      97.47       2.28      98.75 o
   1    9   -7      48.53       1.94      49.01 o
   1   -8    8      39.85       2.17      41.39 o
   9    7   -2      54.24       1.78      53.98 o
   7   -4    1     139.77       2.75     138.30 o
   9    4    8     111.17       2.06     115.86 o
   2    9    9      67.23       2.40      68.34 o
   2   -1   17      68.67       1.66      70.95 o
   8    4   11      79.22       1.81      84.30 o
   6   -4    8     111.42       2.05     114.28 o
   8    8   -4      26.39       3.43      28.88 o
   5   -2  -13      38.37       2.30      35.75 o
   3    3  -16      34.29       2.94      34.39 o
   9    3    8      66.50       1.78      66.14 o
   3   -3   15      30.17       2.54      29.71 o
   6   -5    4       0.00       7.78       4.81 <
   7   -3    7      22.47       5.33      21.38 <
   2    1  -17     132.05       2.65     134.04 o
   7    2   13      20.29       4.60      18.20 <
   2    0  -17      91.51       2.39      93.50 o
   1   -9    3      79.81       2.25      79.55 o
   3    9   -8      45.80       2.13      44.72 o
   4    4   16      33.34       4.25      35.64 o
   7   -4   -1      49.55       2.72      41.32 o
   6   -1   13       0.00       5.97       4.26 <
   2   -8    6      29.54       3.84      29.29 o
   1    5  -15      95.85       1.96      95.98 o
   9    0    4     144.62       2.46     145.97 o
   3   -8    0      93.77       2.30      95.16 o
   5    6   14      51.58       2.80      51.93 o
   7    4   13     108.01       2.04     112.37 o
   2    5  -15      39.14       2.62      35.46 o
   6   10    1      62.31       2.32      58.98 o
   2   10   -3     112.48       2.34     111.77 o
   7    6  -10      98.35       1.99      98.01 o
   7   -4    2      20.12       6.24       1.61 <
   1   -2  -17      65.51       2.56      63.39 o
   3   -8   -1      29.11       4.36      30.66 o
   6    7   12      35.51       3.57      35.89 o
   1   -9   -4      47.86       2.96      45.74 o
   2   -7  -10       0.00       6.64       6.91 <
   4    7  -12      45.43       2.25      45.15 o
   5    9    9       0.00       7.70      15.22 <
   6    9   -6      24.42       3.56      20.30 o
   3   -8    1      16.21       7.32       6.48 <
   6   10    2      29.31       4.10      25.55 o
   7    0   12     122.19       2.19     125.49 o
   6   10    0      58.16       1.79      57.82 o
   8   -2    5      15.89       7.26      22.33 <
   5   10   -3      22.81       3.51      26.84 o
   7    9    6      35.82       3.29      28.44 o
   8    0   -8      62.81       1.69      61.14 o
   4   -2   15      66.32       1.59      70.25 o
   6    4  -13     165.25       2.82     168.26 o
   4   -3   14       9.20       6.18       2.88 <
   4   -7   -4      78.83       2.36      74.25 o
   5   -3  -12       2.91       6.34      10.07 <
   6    9    8      10.81       7.76      14.50 <
   3   10   -4      84.63       1.61      84.65 o
   1   10    1      62.36       2.47      58.89 o
   8    6   -8     118.13       2.17     118.64 o
   1   -2   17     115.65       2.18     116.72 o
   1   10    0      55.15       2.56      48.72 o
   1    4  -16       0.00       6.92       1.83 <
   5   10    5      50.90       2.82      47.62 o
   7   -1   11      59.33       1.61      56.66 o
   4    4  -15      24.25       4.10      17.16 <
   7    8    9       0.00       7.59       3.46 <
   4   10   -4      10.17       5.71      16.49 <
   4   -7    4     115.63       2.45     118.79 o
   8   -2   -4      31.16       2.63      34.81 o
   6   -2   12      30.33       3.11      29.58 o
   8    6   10      75.58       1.86      75.21 o
   9    2   -6      69.02       1.72      66.65 o
   3    8   12      69.75       2.41      66.72 o
   8    2   11      19.04       4.33      17.00 <
   7    8   -7      28.28       3.44      23.00 o
   7    9   -4      34.78       2.51      35.63 o
   0    9   -6      10.25       7.34      18.09 <
   2   -4  -15     146.11       2.83     145.55 o
   9    1   -5     155.28       2.62     156.92 o
   6   -5   -4      16.47       7.00      18.93 <
   3   -4   14      93.68       1.90      94.45 o
   2    9   -8     103.08       1.91     105.18 o
   1   -7   11     126.83       2.26     126.84 o
   0    9    7     115.63       2.13     116.79 o
   3   -8   -2      39.25       3.50      40.83 o
   6    5   14     118.51       2.18     120.45 o
   4    9   -8      93.36       1.89      92.51 o
   8    1   -9     156.29       2.63     154.96 o
   7   -4   -2     128.76       2.62     129.89 o
   9    0   -3      23.86       3.29      15.24 o
   9    7    5       5.82       6.54       2.75 <
   1   -8   -9      66.93       1.85      67.71 o
   7    5  -11       0.00       6.80       7.88 <
   2    6  -14     114.35       2.13     115.51 o
   7   -1  -10      39.97       2.14      39.08 o
   0    3   17      87.89       2.44      85.00 o
   9    6    7      53.29       2.00      54.18 o
   1   10    2      91.83       2.28      92.87 o
   3   -2   16     105.14       1.88     107.24 o
   5    7   13      37.68       3.98      32.18 o
   3    0   17       0.00       6.21       9.32 <
   3   -7   -8      54.49       1.88      53.08 o
   9    5    8      52.41       1.97      53.80 o
   8    5   -9      25.74       3.77      25.88 o
   2   -6   12      59.54       1.83      56.46 o
   6   10    3      71.25       2.24      66.98 o
   2    6   15       0.00       8.49      19.87 <
   1   10   -1     120.06       2.47     121.33 o
   9    5   -6      62.67       2.28      58.63 o
   2    5   16       0.00       8.26       1.92 <
   6   10   -1      25.64       3.20      23.66 o
   4   -5   11      78.28       1.86      80.10 o
   3   -3  -15       0.00       6.73       5.62 <
   3   -8    2      65.10       2.31      63.50 o
   7   -4    3      99.84       2.33     107.38 o
   5   -4   11     106.42       2.04     105.00 o
   3    6   15     101.88       2.43     105.54 o
   7    6   12      95.45       1.93      98.32 o
   1   -6   13     110.62       2.50     109.12 o
   3    3   17      59.30       2.75      56.41 o
   5   -1  -14      68.88       1.73      71.58 o
   3   -4  -14      49.47       2.09      46.99 o
   4   10    6      12.89       7.48       9.88 <
   7    0  -11       0.00       6.17       0.28 <
   5   -6    5      37.71       3.42      40.74 o
   2   10    5      36.75       3.18      29.36 o
   6    0  -13      19.40       6.21      21.07 <
   9    6   -5     135.46       2.62     137.18 o
   6    0   14     117.08       2.01     119.37 o
   9    7   -3      72.70       1.71      71.85 o
   8   -1    8      55.78       3.03      58.37 o
   2   -4   15      20.83       3.59      13.22 <
   5    5   15     118.29       2.50     119.00 o
   2    4  -16      56.73       2.12      58.41 o
   4    8   12     119.44       2.53     122.38 o
   1    6  -14      13.47       7.04       6.26 <
   7    7   -9      60.71       1.96      58.56 o
   2   -8   -7      15.73       7.76      17.00 <
   2    2  -17      88.33       1.98      85.34 o
   2   -1  -17      45.73       3.19      49.49 o
   3   10    6      17.42       6.77       6.21 <
   0    4  -16       0.00       6.89       5.38 <
   2   -3   16      76.71       1.63      78.20 o
   0    5  -15      21.23       4.56      25.85 <
   9    2    8      14.78       5.68       9.57 <
   2   -3  -16      46.81       3.24      44.02 o
   0    7  -12     108.74       2.48     114.96 o
   8    5   11     132.11       2.33     135.03 o
   2    8   12     150.07       2.87     147.59 o
   6   -3  -10      74.37       1.75      73.28 o
   5   -6   -5      46.26       2.99      40.75 o
   8    7    9       0.00       6.83       9.78 <
   1   -9    4       6.89       7.59       6.23 <
   3    5   16      16.05       8.41       6.50 <
   9    0    5      40.33       2.67      31.96 o
   4   -5  -11     135.11       2.35     138.92 o
   1   10    3      14.32       8.08      14.01 <
   9    1    7      44.41       2.20      41.73 o
   7    7   11      66.13       2.36      62.31 o
   2   -5  -14     117.93       2.16     121.59 o
   6   -5    5      84.56       2.30      89.28 o
   3   -8   -3      57.59       2.63      61.60 o
   6   -4   -8      38.31       2.26      39.91 o
   3   -7    8     128.93       2.28     128.90 o
   8    8    7      45.54       2.80      45.70 o
   3    5  -15     119.50       2.22     121.15 o
  10    4    1     104.28       1.97     103.84 o
   8    7   -7     146.52       2.53     146.30 o
   7    3  -12      88.23       2.18      92.29 o
   1   10   -2      81.94       2.24      81.57 o
   8   -1   -7       8.34       6.24      16.41 <
   3    6  -14      17.27       5.45      16.96 <
   2   10   -4      32.44       3.61      24.66 o
   7    2  -12      45.60       2.82      43.55 o
   7    1   13      70.00       1.83      69.76 o
   8    9    1      47.44       2.74      43.22 o
   1    5   16      25.41       5.65      32.57 <
   7   -4   -3      67.18       2.44      64.84 o
   5    2   16      56.99       1.94      56.27 o
   1   -9   -5     106.72       2.43     107.58 o
   6   10    4      66.43       2.41      61.00 o
   5    8  -10      58.59       2.01      57.00 o
   2   -7   10      66.50       1.78      68.04 o
   5   -2   14      28.16       2.74      32.40 o
   3    9   10       0.00       8.49       7.87 <
  10    4    2      15.35       5.53       2.77 <
   1   -4  -16     165.90       3.11     169.76 o
  10    4    0     103.17       1.95     103.50 o
   6   10   -2      19.66       4.06      16.14 <
   5   -5    9      55.53       1.87      57.04 o
   8    9    2      38.77       3.07      35.05 o
   1   -5  -15     108.54       2.48     109.88 o
   6    8   -9      92.63       1.95      88.56 o
   3   -8    3      95.24       2.27      99.37 o
   4   -1   16      22.28       3.40      19.60 o
   3   -6  -11      34.56       2.70      31.36 o
   4    9   10      19.48       6.31      15.06 <
   8    8   -5      19.35       4.74      18.25 <
   8    9    0      15.51       7.43      14.45 <
   4   -4   13     126.82       2.29     126.77 o
   5   10   -4      35.67       2.37      35.66 o
   4    1  -16       0.00       7.89       5.12 <
   5    2  -15      10.89       7.65       0.61 <
   3    8  -11      75.66       1.80      76.62 o
   4   -7   -5     141.09       2.76     141.02 o
   7    5   13     133.37       2.36     137.19 o
   7   -2   -9     128.11       2.24     131.97 o
   7   -4    4      76.04       2.32      77.73 o
   8    3  -10     102.56       2.30     101.65 o
   3    7   14     134.36       2.69     135.55 o
   5    3   16      12.49       6.83      17.95 <
   7   -3   -7      52.26       1.86      50.93 o
  10    3    1      75.25       1.76      76.62 o
   2    8  -11      20.08       4.19      21.09 <
   8   -2    6      30.05       4.03      25.94 o
   9    3   -7      12.42       6.25      14.53 <
   1    6   15      31.70       4.83      31.16 o
   5   10    6      33.44       3.71      34.87 o
   4   -3  -14      26.00       3.41      22.08 o
   4   -7    5      32.88       3.79      28.87 o
   6    3   15      29.17       3.17      31.76 o
   4    2  -16       0.00       7.94       2.43 <
   7   -2   10       0.00       7.07       7.27 <
   9    0   -4     129.22       2.26     129.30 o
   5    1  -15       0.00       7.86       4.91 <
   9    4   -7      62.33       2.26      66.61 o
   1    9    9      28.79       4.70      26.53 o
  10    3    0      22.51       3.74      14.78 o
   9    7    6      20.87       4.23      17.62 <
   6    2   15      61.44       1.91      63.77 o
  10    3    2      42.76       2.16      41.38 o
  10    4    3     144.03       2.48     143.51 o
   7    9    7      61.73       2.33      57.46 o
  10    5    1      99.73       1.95      96.47 o
   6   -5   -5       0.00       7.73       6.81 <
   8    9    3      63.85       2.33      58.88 o
   3   10   -5      38.09       1.89      38.26 o
   4    6   15      46.72       3.04      44.11 o
   0    8  -10      41.84       4.02      40.83 o
   8   -2   -5      84.70       1.76      86.54 o
  10    4   -1      47.35       1.99      44.82 o
   3   -2  -16      19.74       4.69      18.08 <
   1   -7  -12      26.39       3.71      23.17 o
   5    6  -13       4.32       6.92       3.09 <
   6    8   11       6.89       7.73       3.61 <
   4   -6    9      46.28       2.03      45.47 o
   5   -1   15      51.36       1.70      53.08 o
   2    7   14      66.26       2.70      67.07 o
   4   10   -5      60.57       1.77      60.16 o
   3   -6   11      32.36       3.00      28.73 o
  10    5    2      99.22       1.94      98.02 o
   1    3  -17     102.98       2.08     101.43 o
   0    7   13      86.54       2.40      85.70 o
   2   -8    7      84.04       2.18      89.13 o
   1   10    4      92.29       2.38      91.22 o
   2   -5   14       0.00       6.64       2.21 <
   9    4    9      19.48       7.05       2.66 <
   4   -6   -9      70.04       1.78      66.92 o
   1    1   18      69.68       2.52      70.17 o
   7   -3    8      77.42       1.76      78.58 o
   6    6  -12       3.91       6.92      10.04 <
   2    4   17      15.73       8.41      16.69 <
   8    9   -1      47.37       2.76      48.63 o
  10    5    0     169.40       2.84     170.81 o
   5   -4  -11      21.67       3.96      19.10 <
   8    0   10      58.33       1.89      55.09 o
   7    9   -5      36.10       2.50      35.83 o
   6   -3   11      36.47       3.02      33.93 o
   5    1   16      19.91       3.93      18.34 <
   0    0   18       0.00       8.21       4.71 <
   8    2  -10     145.14       2.75     146.97 o
   5   -3   13      81.03       1.89      80.58 o
   1    9   -8      45.24       2.08      42.96 o
   9    3    9      16.47       5.51      16.35 <
   0    3  -17      14.02       7.25      15.52 <
   3   -8   -4      12.62       8.03       9.05 <
   5    9   -8      47.26       2.11      48.05 o
   3   -5  -13     130.73       2.31     132.18 o
   9    7   -4       0.00       7.53       3.93 <
   8    4  -10      21.67       5.45      23.55 <
   8    1   11      88.87       1.85      91.07 o
   1    0   18      40.60       2.74      41.33 o
   2   10    6      91.30       2.39      89.91 o
   1   10   -3      92.71       2.25      89.39 o
   5   -5   -9      23.86       3.57      26.51 o
   9    8    1      51.89       1.93      49.89 o
   7    4  -12      78.46       2.19      81.62 o
  10    3   -1      20.04       4.15      15.77 <
   6   -4    9      22.40       3.76      12.41 <
   4   -2  -15      55.85       1.92      57.04 o
   2    7  -13      14.84       6.68      19.03 <
  10    3    3      71.73       1.78      69.34 o
   0    6  -14     107.77       2.12     110.30 o
   0    1   18      24.87       5.84      23.77 <
   9    1   -6      19.57       4.25      13.66 <
   3   -5   13      31.19       3.35      29.61 o
   2   -2   17      46.44       1.90      45.28 o
   9    8    2      55.75       1.88      50.49 o
   1    4   17      52.05       3.14      52.60 o
   0    8   11      33.54       4.45      38.84 o
   7    1  -12      50.90       2.63      48.77 o
   5    3  -15      83.49       1.95      81.60 o
   1   -8    9      70.00       1.78      73.55 o
   4    2   17      20.12       4.68      21.50 <
   4    0  -16      69.89       2.46      70.99 o
   2    9   10      51.43       2.89      52.38 o
  10    5    3     122.16       2.20     124.53 o
   5   -6    6      51.08       2.73      51.74 o
   5    5  -14      25.58       4.03      19.44 o
   6   10    5      57.59       2.49      60.07 o
   5    8   12      29.66       5.93      27.62 <
   6    9   -7      74.89       1.82      73.72 o
   9   -1    1      52.89       2.67      51.17 o
   3    4  -16      27.02       3.78      23.17 o
   9    8    0      17.94       6.80      21.36 <
   4   10    7      18.41       6.59      13.40 <
   4    7   14     112.92       2.48     114.01 o
   9    6    8       9.91       6.70       3.05 <
   4   -4  -13       6.11       6.64       5.45 <
   6   10   -3      41.06       2.77      36.26 o
   0    9   -7      79.28       1.76      80.71 o
   9   -1    0      55.46       1.77      56.17 o
   3   -1   17       0.00       6.21       5.72 <
  10    5   -1      43.15       2.18      35.40 o
   7   -4   -4      53.26       2.71      51.84 o
   6    9    9      60.47       2.43      58.27 o
   9    0    6     131.09       2.32     128.87 o
   1   -9    5       0.00       7.48       4.08 <
   8    9    4      69.07       2.21      67.52 o
  10    4    4      93.63       1.89      95.72 o
   0    9    8      30.14       3.38      24.79 o
   9    2   -7      27.27       3.10      20.65 o
   3   -8    4      15.78       7.79       3.57 <
   4    5   16      81.56       2.44      82.39 o
   6    5  -13      52.39       2.18      53.43 o
   4    8  -11       0.00       7.13       3.41 <
   3    7  -13      23.86       4.10      29.42 <
  10    4   -2     124.50       2.20     128.02 o
   3   10    7      29.48       4.22      27.10 o
   1   -4   16      15.94       6.12       7.35 <
   6    4   15      77.91       1.88      80.77 o
   6    7  -11      44.96       2.40      47.01 o
   9   -1    2      96.72       2.36      95.71 o
   1   -3  -17     131.19       2.71     133.66 o
   4    1   17      36.89       2.30      32.23 o
   3    9   -9     129.29       2.29     128.61 o
   3    1  -17      19.00       7.14       5.91 <
   5    7  -12      34.90       2.89      39.42 o
   6    2  -14      56.40       2.48      56.39 o
   6   -5    6      34.14       3.73      35.11 o
   5   -6   -6      62.29       2.53      63.82 o
   9    8    3      76.59       1.79      77.45 o
   5    9   10      16.52       7.39      10.82 <
   9    6   -6      22.66       5.13       8.41 <
   1    8   12      47.88       3.21      43.93 o
   8    3   12      70.11       1.80      74.12 o
   3    4   17      18.73       7.33      22.47 <
   8    9   -2      48.60       2.73      48.98 o
   2    1   18      85.75       2.37      82.51 o
   1    2   18      49.04       3.13      46.15 o
   9    5    9      71.87       2.41      71.04 o
   9   -1   -1      95.18       1.87      92.89 o
   1   -6  -14       0.00       8.28       2.20 <
   1    8  -11      31.91       4.41      32.63 o
   2   10   -5     103.74       1.98     108.26 o
   0    1  -18      65.51       2.08      63.48 o
   7   -4    5      37.07       3.50      33.79 o
   2    3  -17       0.00       7.19       2.67 <
   1   -9   -6      74.61       2.42      78.87 o
   6    1   15      55.15       1.73      56.53 o
   7    8   10      17.51       6.92       7.70 <
   9    5   -7     123.28       2.48     124.47 o
   2   -2  -17       0.00       8.41       4.26 <
   8   -3    1     112.36       2.47     111.97 o
   8   -3    0      31.24       4.09      22.02 o
   7    8   -8     117.07       2.17     120.57 o
   9    8   -1      22.28       5.45      23.92 <
   4    3  -16      64.29       2.02      65.07 o
   5    4   16      58.49       2.67      59.11 o
   8    0   -9      84.71       1.77      84.01 o
   5    0  -15      97.85       2.34      96.96 o
   8    4   12     123.33       2.22     129.77 o
  10    3   -2      45.00       2.14      41.07 o
   1    7  -13      44.68       2.12      48.24 o
  10    3    4     125.46       2.23     124.96 o
   4    3   17       0.00       8.05       3.74 <
   2   -8   -8       0.00       6.73      10.07 <
  10    2    1       0.00       6.61       4.86 <
   1    0  -18     114.83       2.52     113.72 o
   3   -7   -9      63.04       1.85      66.01 o
   3    0  -17      33.95       4.05      28.48 o
  10    5    4       0.00       6.57       4.49 <
   8    8    8      37.57       3.34      37.93 o
   1   -5   15      15.89       6.03      20.59 <
   6    3  -14       0.00       7.48       7.49 <
   9    1    8      45.34       3.21      49.85 o
   8    6   -9     126.61       2.29     127.00 o
   1   10    5      84.99       1.87      83.96 o
   0    5   16      64.76       2.75      65.75 o
   8   -1    9     122.90       2.65     126.10 o
   5   10   -5       5.67       7.04       3.32 <
   6   -2  -12     129.80       2.27     130.64 o
   4    6  -14      22.55       4.45      15.69 <
   2    9   -9      11.72       8.88      26.93 <
   2   -6  -13      29.85       3.27      31.49 o
  10    2    0      15.46       6.09      14.37 <
   9   -1    3      17.66       7.06       8.08 <
   8   -3    2      86.22       2.31      88.05 o
   8   -3   -1     119.06       2.52     120.86 o
   4   -7   -6      44.07       3.22      37.26 o
   8    6   11      89.10       1.91      89.79 o
   2   -7  -11      28.76       3.27      33.25 o
  10    2    2      11.35       6.61       0.91 <
   1   -8  -10      14.73       6.39      12.57 <
   2    2   18     105.80       2.51      96.76 o
  10    5   -2     110.55       2.05     109.05 o
   4    9   -9      23.93       3.73      23.17 o
   9    2    9      19.70       4.53      16.41 <
   7    3   14      14.90       6.43      24.67 <
   3    2  -17       0.00       7.04       7.72 <
   7   10    1      82.35       1.79      82.24 o
   9    0   -5      94.79       1.87      91.45 o
   6    1  -14      18.91       6.50      21.73 <
   5   10    7      51.76       2.68      52.90 o
   1   -1   18      81.23       2.01      82.70 o
   1    7   14     116.26       2.55     120.11 o
   4   -7    6      78.77       2.25      79.85 o
   2   -9    0      37.59       3.72      41.19 o
   2    0   18       5.21       7.19       1.97 <
   6   -1  -13     107.40       2.00     108.79 o
   9    7    7      21.70       4.23      24.43 <
   6    6   14      94.72       2.44      94.97 o
   9    8    4      26.68       3.42      23.41 o
  10    6    1      12.82       6.61      11.97 <
   2   -9   -1      79.81       2.37      82.09 o
   7   10    2      93.96       2.24      93.00 o
   1   10   -4      94.54       2.26      96.08 o
   1   -3   17     120.36       2.24     121.45 o
   3   -8   -5      60.97       2.61      65.51 o
   7    6  -11      34.66       3.03      40.95 o
   8   -2    7      64.72       2.48      70.95 o
   1    1  -18      87.57       2.03      83.94 o
   8    8   -6      40.40       2.57      43.05 o
   9   -1   -2      24.39       3.39      20.57 o
   0    2   18      85.31       2.51      82.87 o
   7   10    0      39.44       2.29      35.95 o
   4    5  -15      24.11       4.16      17.78 <
  10    6    2      51.35       2.03      49.78 o
   8    1  -10      82.69       1.78      82.81 o
   8    9    5      62.81       2.39      57.57 o
   6   -5   -6      12.75       7.70       7.27 <
   6    7   13      49.69       2.73      55.46 o
  10    4    5      54.03       1.96      51.22 o
   8    2   12       3.44       6.51       5.73 <
   8    7   10      49.33       2.14      48.07 o
   2   -9    1      40.14       3.51      40.19 o
   7   -1   12      83.39       1.74      81.85 o
  10    6    0     128.75       2.28     125.97 o
  10    2   -1      27.92       3.67      30.22 o
   0   10    1     111.31       2.47     108.69 o
   0   10    0     116.07       2.48     115.42 o
   1   -1  -18      15.62       8.54      16.94 <
   8   -2   -6       8.44       6.44      12.59 <
  10    4   -3      55.14       1.87      52.65 o
  10    2    3      13.28       6.58       7.25 <
   8   -1   -8      78.68       1.75      77.47 o
   8    5  -10      42.84       2.90      48.39 o
   7    2   14       0.00       6.80       9.30 <
   3   10   -6      73.73       1.76      76.02 o
   9    8   -2      10.66       7.48      15.33 <
   6   10    6      90.52       2.32      88.78 o
   3   -7    9      15.51       5.47       1.60 <
   7    9    8      93.02       2.27      97.81 o
   5    0   16      43.82       2.01      44.69 o
   0    4   17     133.69       2.75     135.31 o
   7    0   13      97.58       1.94      98.51 o
   2   -9   -2      42.68       3.30      41.49 o
   6   -4   -9      82.13       1.81      82.36 o
   8    7   -8      22.73       4.23      12.95 <
   8   -3    3      30.72       4.38      29.12 o
   7   -1  -11      48.02       1.97      46.64 o
   8   -3   -2     111.17       2.46     112.91 o
   6   10   -4      15.62       5.86      12.81 <
   7    4   14      37.23       2.83      36.79 o
   6   -1   14      91.63       1.75      94.94 o
   0    6   15       0.00       8.51       5.38 <
   7   10    3      28.04       4.40      31.22 o
   9    7   -5      89.79       2.22      92.43 o
   4   10   -6      41.55       2.11      40.50 o
   8    9   -3      23.07       5.12      25.14 <
   3    8   13      55.18       2.86      53.64 o
   0   10    2      39.20       3.61      24.20 o
  10    6    3      40.65       2.35      41.73 o
   2   10    7      38.15       3.91      32.30 o
   0   10   -1      28.34       4.62      12.47 o
   7   -4   -5     109.87       2.44     106.77 o
   5   -2  -14     141.74       2.45     142.03 o
   7    7  -10      92.94       1.97      90.90 o
   3   -8    5     103.21       2.33     105.43 o
   6   -2   13       8.23       6.80      18.78 <
   7   10   -1     116.26       2.19     114.67 o
   1   -7   12      43.60       3.44      41.00 o
   4    0   17      48.16       1.90      48.27 o
   7    9   -6      36.45       3.05      36.28 o
   7   -3   -8     166.38       2.79     162.81 o
  10    3   -3      34.39       2.61      33.60 o
   9   -1    4     111.84       2.46     112.65 o
  10    3    5      42.54       2.30      38.78 o
   5   -4   12     155.96       2.71     155.68 o
   5   -3  -13      68.18       1.81      67.53 o
   4   -5   12      11.57       6.80      12.74 <
   4    7  -13       9.39       6.95       2.17 <
  10    5    5      90.66       1.90      90.92 o
  10    6   -1      96.58       1.92      95.97 o
   5    6   15     139.47       2.75     144.51 o
   5    4  -15     144.13       2.54     145.31 o
   4   -1  -16     114.20       2.50     113.53 o
   2   -9    2      51.69       2.78      52.82 o
   7    6   13      41.51       3.16      45.56 o
   8    5   12      71.01       1.84      69.47 o
   9    3   -8      52.57       2.63      52.38 o
   7    5  -12      10.33       6.98       8.53 <
   5   -5   10      48.88       2.11      46.68 o
   9    0    7     147.47       2.53     153.00 o
   7    7   12      34.24       3.84      32.91 o
   6   -3  -11      22.77       3.81      20.35 <
   2   -8    8      37.91       2.33      40.58 o
   5   -6    7      41.14       3.33      38.65 o
   1   -9    6      44.58       2.84      43.11 o
   3    9   11      45.58       3.22      48.46 o
   9    4   -8       3.91       7.59      12.31 <
  10    5   -3     184.10       3.06     186.35 o
   5    7   14      94.77       2.36      96.45 o
   4    8   13      33.06       4.10      36.36 o
  10    2   -2      79.73       1.77      79.47 o
   7    0  -12       9.91       6.38      10.65 <
   2   -6   13      61.84       1.89      65.17 o
   7   -4    6      93.38       2.36      99.36 o
   4    9   11       5.67       8.73       7.39 <
   9    8    5      88.52       1.87      89.08 o
   7   -3    9      60.09       1.84      58.40 o
   4   10    8      41.72       3.11      34.07 o
   2   -9   -3       0.00       8.23      10.73 <
   9   -1   -3      48.29       1.91      49.28 o
   1    9   10      96.69       2.38      96.77 o
   3   -3   16      90.51       1.74      89.94 o
   9    1   -7     139.41       2.40     139.72 o
  10    2    4      45.15       2.17      46.24 o
   3   -1  -17      57.50       2.80      60.25 o
   6    4  -14      97.44       2.03      95.15 o
   0   10    3     102.96       2.42     103.27 o
   9    4   10     127.03       2.27     130.05 o
   4   -3   15     111.77       1.97     111.53 o
   4   -5  -12      82.52       1.86      85.53 o
   7   10    4      99.24       2.28     103.44 o
   0   10   -2      87.78       2.31      84.18 o
   2   -7   11      53.69       2.12      52.65 o
   6    8  -10     145.07       2.53     146.45 o
   6    5   15      41.76       3.37      39.92 o
   1   10    6      46.44       2.31      42.91 o
   7   -2  -10      14.96       5.56      10.97 <
   2    8   13      79.32       2.54      77.55 o
   6   -5    7      31.62       4.21      28.93 o
  10    6    4       0.00       6.73      21.14 <
   3   10    8      14.32       9.14      12.74 <
   0    2  -18     134.32       2.44     136.46 o
   1    3   18      15.78       8.64      16.44 <
   9    6    9      79.43       1.84      80.95 o
   1    5  -16      54.58       2.13      55.50 o
   4    4   17      57.47       2.80      63.26 o
   9    3   10      41.53       2.37      37.80 o
   2    3   18      71.80       2.66      70.36 o
   5   -6   -7     130.71       2.66     129.21 o
   1   -9   -7      78.71       2.41      82.23 o
   8   -3    4     102.94       2.42     104.17 o
   2   10   -6      76.53       1.82      76.20 o
   8   -3   -3      30.86       4.28      29.34 o
   7   -2   11      34.61       2.98      38.25 o
   5    8  -11     120.49       2.23     122.96 o
   3    1   18     100.90       2.08     101.02 o
   4   -6   10      17.46       4.96       9.61 <
   7   10   -2      36.31       2.62      28.92 o
   3   -4   15      73.30       2.00      74.00 o
   2    5  -16      95.79       2.00      96.75 o
   4   -2   16      18.27       4.14      20.12 <
   3    2   18      26.13       5.69      17.05 <
   1    9   -9      83.41       2.34      85.06 o
   1   -6   14      31.43       4.61      25.55 o
   9    8   -3      24.32       4.86      31.43 <
   4   -6  -10      88.57       1.87      89.78 o
   8    9    6     114.58       2.43     115.17 o
   0    7  -13      43.15       3.34      40.66 o
   0    9   -8      55.66       1.93      56.57 o
   1    2  -18      58.98       2.25      54.95 o
   3    3  -17       2.25       7.19       5.95 <
  10    6   -2      22.43       3.87      19.53 <
   3   -6  -12      97.19       1.95      99.24 o
  10    4    6     145.56       2.51     147.64 o
   6    9   -8      74.61       1.85      76.38 o
   6    0  -14      68.31       2.42      68.64 o
   2   -1   18      51.58       1.85      51.39 o
   6    0   15      12.21       6.18       4.12 <
   1   10   -5      43.49       3.17      40.07 o
   8    0   11     122.74       2.20     124.54 o
   0    9    9     139.81       2.45     143.40 o
   5    9   -9     107.62       2.06     107.62 o
   2    6  -15      28.31       3.65      24.64 o
   9    6   -7     123.31       2.50     121.78 o
   2   -9    3       2.60       7.76       4.73 <
   6   -4   10     142.10       2.48     143.48 o
   8    3  -11      51.02       2.67      51.52 o
   2   -4  -16      26.96       5.58       4.08 <
   3   -8   -6      20.17       6.48      22.43 <
  10    4   -4      27.34       3.10      18.39 o
   6    9   10      39.97       3.26      36.53 o
   9    2   -8     145.33       2.49     144.87 o
   6    8   12      33.03       3.90      35.02 o
   5   10   -6      25.11       3.70      25.13 o
   3   -4  -15      60.08       1.99      62.73 o
   5   -5  -10      67.82       1.81      67.63 o
   2    6   16      66.82       2.66      68.13 o
   0    8  -11      29.57       5.15      24.77 <
   4    4  -16     127.05       2.33     129.98 o
   4   -7   -7      73.96       2.37      75.13 o
   3    6   16      61.47       2.87      59.01 o
   7    1   14      57.56       1.98      58.45 o
   2    0  -18      19.35       7.27       1.82 <
   9   -1    5      83.31       2.39      81.12 o
   5   -1  -15     133.60       2.68     140.82 o
   2    1  -18     102.03       2.48     101.39 o
   9    0   -6      36.50       2.48      27.41 o
   7    3  -13      29.19       4.35      31.21 o
   3    8  -12      17.80       5.10      18.97 <
   7    2  -13     121.42       2.51     121.49 o
   5    5   16      66.21       2.57      65.48 o
   2    8  -12      57.13       1.92      58.92 o
   1   -2  -18      67.98       2.62      68.06 o
   8    9   -4       0.00       6.98       4.86 <
   1   -8   10       0.00       6.41       2.44 <
   1    6  -15     130.07       2.35     128.29 o
   5   10    8      69.92       2.32      71.24 o
   8    8    9      36.75       3.75      36.78 o
   2    9   11      71.07       2.49      68.40 o
   4   -7    7      70.55       2.37      72.47 o
   3   -3  -16      61.99       1.97      63.30 o
   9    7    8       0.00       6.70       8.19 <
   1    4  -17      23.25       4.39      27.06 <
   9    5   10     104.35       2.02     106.82 o
   6   10    7       0.00       7.92       9.80 <
   7    5   14      18.77       5.92       7.49 <
  10    3   -4      32.96       2.82      29.85 o
  10    2   -3      37.14       2.39      35.28 o
   6   -3   12      66.68       2.01      66.33 o
   2   -9   -4      70.38       2.50      75.65 o
   8    1   12      10.81       6.64      15.72 <
   0   10    4      76.12       2.43      78.02 o
  10    3    6      93.62       1.91      95.24 o
   3   -6   12      54.50       2.07      52.67 o
   9    1    9      45.17       2.17      47.61 o
  10    5    6      99.04       1.97     102.21 o
   3   -2   17      54.80       1.76      53.08 o
   2   -5  -15      78.77       1.94      79.38 o
   9    5   -8      32.73       3.66      34.43 o
   8    2  -11      19.31       6.28      12.72 <
   2    5   17      10.66       8.76      17.97 <
   2   -4   16      67.18       1.98      67.49 o
   0   10   -3      95.46       2.34      98.28 o
   6   10   -5       6.24       6.67       4.86 <
  10    1    1      32.18       2.70      27.76 o
   2   -8   -9       0.00       6.80       8.55 <
   5   -4  -12       0.00       6.64       6.00 <
   1   -2   18      34.73       4.95      10.04 o
   4   -4   14      55.79       2.05      52.42 o
   8   -2    8      50.52       2.92      53.48 o
  10    2    5      43.91       2.20      40.88 o
   1   -7  -13      29.34       4.93      27.83 <
   6   -5   -7      37.64       3.56      31.06 o
   8    4  -11       0.00       7.73       7.26 <
   7   10    5      67.33       2.42      67.73 o
   6   -6    0       0.00       7.92      11.95 <
  10    1    0      91.74       1.86      91.21 o
   5    9   11      51.33       2.85      52.39 o
   5   -7    0      52.80       2.83      53.70 o
   5   -2   15       0.00       6.17      10.58 <
  10    6    5      38.55       2.51      39.93 o
   0    8   12      98.46       2.45      99.49 o
  10    1    2      71.36       1.99      68.07 o
   3   -8    6      85.86       2.30      83.54 o
   0    5  -16      54.80       2.16      53.21 o
   6   -6    1      19.09       7.06      22.29 <
   9   -1   -4      78.54       1.77      78.93 o
   9    8    6      85.03       1.89      84.21 o
   3    0   18      79.48       1.73      79.71 o
   0    3   18     132.69       2.71     137.19 o
   7   -4   -6      51.05       2.88      45.47 o
  10    5   -4      42.96       2.19      34.83 o
   7    8   11      14.44       7.92      24.96 <
   3    9  -10      21.19       4.37      17.49 <
   4   11    1      26.03       5.03       8.52 <
   8    8   -7      80.39       1.92      78.49 o
   5   -7    1      31.46       4.20      27.77 o
   7    8   -9     127.00       2.30     128.15 o
   5   -7   -1     106.77       2.42     109.54 o
   3    7   15      95.33       2.52      97.13 o
   8   -2   -7     118.97       2.14     118.63 o
   3    6  -15      86.90       1.97      87.70 o
   6   -6   -1       0.00       7.97      10.63 <
   8   -1   10      30.83       4.91      24.45 o
   9    7   -6      48.37       2.81      50.82 o
   3    3   18      20.08       7.56      20.58 <
   7   10   -3       1.30       6.73      15.91 <
   9    2   10       9.02       6.64       6.79 <
   2   -3   17      21.67       4.82       5.56 <
   3    5   17      66.52       2.77      71.70 o
   2    4  -17      35.93       3.07      33.95 o
   4   11    0      97.28       2.23      92.80 o
   0    7   14      31.08       4.90      33.12 o
   3   -7  -10      10.89       6.67      12.74 <
   5    8   13      53.99       3.12      53.93 o
   8   -3    5       0.00       7.92       3.97 <
   3   10   -7      87.92       1.83      87.06 o
   8   -3   -4     141.28       2.78     135.14 o
   4   11    2      89.67       2.21      87.55 o
   0    4  -17      32.57       3.31      30.78 o
   2   -3  -17      60.18       2.88      59.87 o
   2   10    8      32.26       4.47      25.62 o
   7    9    9      16.97       7.44      17.71 <
   6    6  -13      35.63       2.97      40.61 o
  10    6   -3     117.04       2.12     116.67 o
   8    0  -10       9.74       6.48      16.96 <
  10    1   -1      71.65       1.79      71.99 o
   3    5  -16     112.14       2.18     112.09 o
  10    7    1      38.09       2.47      36.37 o
   1   -5  -16     104.21       2.49     106.23 o
   5   -3   14      81.48       1.90      79.70 o
   4   10   -7       3.19       6.95       2.89 <
   4   -3  -15      24.35       3.95      21.07 o
   6   -6    2       8.73       8.08      12.34 <
  10    7    2      12.07       6.64       7.70 <
   2    7   15      88.58       2.49      85.87 o
   5    2   17      71.98       1.91      71.48 o
   2   -9    4      11.72       7.79      15.73 <
  10    1    3       7.59       7.01      11.52 <
   5    6  -14       4.32       7.13      13.90 <
   2   -1  -18      40.19       3.78      38.66 o
   1    5   17      27.09       5.83      27.70 <
   6    3   16       4.12       6.89      18.71 <
   3   11    1      40.60       3.68      37.36 o
   5   -7    2     131.93       2.68     135.06 o
   2    2  -18      86.52       2.03      90.33 o
   3   -5  -14      32.28       3.13      27.54 o
   1    6   16      42.30       3.72      45.43 o
   7    4  -13      28.16       4.50      24.92 o
   7   -4    7      78.88       2.37      80.29 o
  10    7    0      35.15       2.66      37.26 o
   9    8   -4       0.00       7.65       4.10 <
   2    9  -10      97.05       2.54      99.58 o
   5   -7   -2      23.50       5.42      13.13 <
   9    0    8      30.89       4.93      27.76 o
   8    6  -10      10.81       7.13       4.12 <
   6    2   16       2.91       6.92       5.43 <
   7    1  -13      51.22       2.77      50.61 o
   7    9   -7      34.93       3.08      32.91 o
   8    3   13      54.92       2.03      58.24 o
   1   -8  -11      74.24       1.90      75.17 o
   3   11    0       9.91       6.70       1.65 <
   4    8  -12     129.65       2.34     137.76 o
   4   11   -1      41.29       2.42      46.26 o
   1   -4  -17      81.55       2.59      79.74 o
   4    6   16     120.74       2.60     118.02 o
   6   -6   -2      18.77       6.78      26.29 <
   2   -5   15      59.05       3.58      60.32 o
   4   -1   17      24.53       3.41      26.67 o
   3   -5   14       0.00       6.98       1.82 <
   1   10    7      91.74       1.95      91.21 o
   5    2  -16      59.08       2.63      61.49 o
   4    9  -10     132.89       2.36     136.95 o
   6    7  -12      97.55       2.02      99.67 o
   1   -9    7      11.86       6.38       3.10 <
   8    6   12       9.65       6.86       9.14 <
   1    8   13      66.15       2.69      67.71 o
   3   11    2      56.56       2.00      54.81 o
   4   11    3      87.13       2.31      86.22 o
   5    3   17      21.39       4.61      19.72 <
   5   11    1     122.40       2.46     123.17 o
   8    7   11      17.32       7.34       0.51 <
   1    8  -12       0.00       8.26       5.62 <
   8   -1   -9       9.11       6.54       8.16 <
   8    4   13      23.25       3.95      15.41 <
   8    9    7      86.60       2.23      87.61 o
   2    7  -14      18.64       5.55      24.39 <
   5   -1   16      57.79       1.70      59.36 o
  10    7    3       0.00       6.67       3.47 <
   5   -6    8       0.00       7.89      16.28 <
   4   -4  -14      69.71       1.88      70.77 o
   5    1  -16      33.34       4.10      40.02 o
  10    4    7      82.21       1.86      84.03 o
   5   11    2     105.51       2.36     102.07 o
   4    7   15      93.36       2.43      93.10 o
   5   11    0      23.79       5.43      21.52 <
   0   10    5      55.84       2.83      61.00 o
   4    1  -17      52.25       3.02      48.32 o
   2   -7  -12       0.00       6.95       4.51 <
   9   -1    6      25.54       5.32      13.62 <
   3   -7   10      79.59       1.87      81.35 o
   2   -9   -5      19.22       7.37      32.58 <
   8    7   -9     115.28       2.17     117.34 o
   5    7  -13     112.90       2.17     114.49 o
   3   11   -1      20.17       4.55      17.89 <
   0   10   -4      33.64       3.99      28.38 o
   7   -3   -9     106.98       2.01     108.79 o
   4   10    9      53.56       2.78      52.72 o
  10    4   -5     111.08       2.05     110.85 o
   0    6  -15      61.42       2.11      57.93 o
  10    2   -4      11.72       6.51      10.07 <
   6   -4  -10      42.60       2.30      39.94 o
  10    1   -2      18.32       4.77       7.26 <
  10    7   -1      43.97       2.20      41.35 o
   6   -5    8     120.02       2.19     126.31 o
   6   -6    3      13.08       7.92       8.16 <
   1   10   -6      85.46       1.85      86.14 o
   4    2  -17       0.00       8.21       6.98 <
   1   -9   -8     143.77       2.85     150.18 o
   3    7  -14       0.00       6.98       2.87 <
   5    1   17      94.20       1.82      93.14 o
   2   10   -7      58.45       2.68      57.28 o
   3   11    3       0.00       7.67       1.89 <
   6    5  -14      61.39       2.12      59.46 o
   3   -2  -17      14.78       6.71      15.67 <
   7   10    6      36.89       3.58      33.80 o
   8    1  -11      60.34       2.45      59.41 o
   2   -8    9      55.56       1.97      52.56 o
  10    2    6       7.25       6.67      14.25 <
   7   -5    0      42.58       3.29      39.08 o
   5   -7    3      45.62       3.21      47.78 o
   5    5  -15      86.59       2.03      89.09 o
  10    1    4      50.40       2.14      46.28 o
   3   -8   -7      14.14       8.36       9.13 <
  10    6    6      11.93       6.73       8.36 <
   3   10    9      20.04       7.95      24.77 <
   9    1   -8     107.87       2.02     105.50 o
   7   -5    1      92.00       2.39      92.83 o
   4   -2  -16      85.12       1.87      84.67 o
   5   -6   -8      49.67       3.03      47.26 o
   4   -8    0      36.50       3.53      39.05 o
   8    9   -5      49.99       2.26      52.27 o
   5   -7   -3     110.05       2.46     114.03 o
   9    3   -9      72.06       2.26      73.88 o
   5   11    3      36.91       3.62      36.28 o
   5   11   -1      44.37       3.00      44.99 o
   4   11   -2      28.84       3.23      31.93 o
  10    3   -5      25.51       3.81      25.61 o
   6   -2  -13     116.55       2.13     117.73 o
  10    5    7      12.55       6.86       1.42 <
  10    3    7      93.72       1.93      92.83 o
   6    4   16      47.79       2.35      44.68 o
   4   -8   -1      80.12       2.37      81.36 o
   8    2   13      25.71       3.48      21.98 o
   6   -6   -3      48.20       3.13      48.74 o
   1   -6  -15      55.58       3.04      56.70 o
   2    4   18      29.91       5.34      36.25 <
   7   -3   10      63.36       1.84      66.98 o
   8    5  -11      72.35       2.32      72.20 o
   9    4   -9      14.02       7.87      20.43 <
   7   -5   -1      68.11       2.57      65.68 o
   4   -8    1      77.46       2.36      83.46 o
   5    3  -16      61.28       2.12      59.45 o
   7    6  -12      34.73       3.09      36.62 o
   4   11    4       0.00       7.97       8.78 <
   1    7  -14      43.68       2.85      37.91 o
  10    7    4      32.73       2.94      35.77 o
   2   -6  -14      90.15       1.97      89.79 o
   7   -1   13      55.96       2.84      55.68 o
   9    6   10      28.10       3.46      25.12 o
   9    9    1      22.43       5.71      19.86 <
   7   10   -4      68.41       1.86      65.94 o
   6    2  -15     106.17       2.41     110.10 o
   9   -1   -5      28.19       3.09      33.39 o
   1    3  -18      58.43       2.30      55.93 o
   9    9    2      80.14       2.26      79.69 o
   9    8    7      29.48       4.45      29.78 o
   6   10    8      56.76       2.65      58.52 o
   7   -5    2      42.20       3.31      40.82 o
   5   -5   11      31.73       3.37      27.28 o
   5   10   -7      50.73       2.13      54.17 o
   6    1   16      93.03       1.80      92.81 o
   6    7   14      75.03       2.53      73.20 o
   4    5   17     105.05       2.53     106.86 o
   9    0   -7     141.63       2.44     142.04 o
   3   11   -2       0.00       8.00       4.68 <
   9    4   11      87.09       1.89      89.89 o
   4   -7   -8      83.54       2.39      83.57 o
   4    0  -17     108.08       2.49     110.11 o
  10    6   -4      94.95       2.27      94.26 o
   7    3   15      26.16       3.74      30.75 o
   8   -3    6      61.91       2.61      62.66 o
  10    5   -5     137.88       2.66     139.02 o
   7    7  -11     116.18       2.20     117.03 o
   8   -3   -5      54.81       2.84      51.51 o
   7   -1  -12     118.19       2.14     118.89 o
   9    9    0      68.28       2.38      66.88 o
   0    3  -18      39.89       2.95      40.08 o
   6   10   -6       0.00       6.76       1.40 <
   1    9   11     103.53       2.48     105.15 o
   9   -2    1      15.84       8.13      17.50 <
   4    2   18      92.85       1.98      90.08 o
   1    4   18      32.12       4.88      35.28 o
   9   -2    0      23.90       5.65      14.64 <
   1    1   19       0.00       8.63       2.95 <
   3    4  -17     103.00       2.12     104.71 o
   6    6   15      43.21       3.47      40.38 o
   4   -8   -2      62.73       2.54      64.10 o
   2   -2   18     118.50       2.25     119.07 o
   3    9   12      16.36       8.41       7.20 <
   9    7    9      18.73       7.47      26.22 <
  10    7   -2       6.11       6.51       7.13 <
   0    9   -9      27.34       5.01      26.11 <
   1    7   15      57.20       3.13      58.70 o
   9    3   11      78.31       1.83      80.11 o
   9    6   -8      88.79       2.23      93.09 o
   6   -1  -14      97.87       1.93      98.87 o
   5   10    9      50.60       2.87      51.00 o
   4   -7    8      18.95       4.57      19.64 <
   2   -9    5      16.67       7.48      16.23 <
   4    9   12      18.22       8.56      14.57 <
   0    0   19      30.44       5.03      30.58 o
   1   -4   17      74.48       1.97      73.39 o
   4   -8    2     100.92       2.40     106.39 o
   7    0   14      41.86       2.41      37.36 o
   8    5   13      52.52       2.10      52.28 o
   6    3  -15     110.20       2.41     110.19 o
   0    9   10     105.99       2.09     106.09 o
   3   -1   18      10.81       6.45       7.42 <
   3   11    4      60.18       2.40      61.38 o
   9    9    3      50.31       2.72      51.34 o
   3   -8    7      22.32       5.48      14.24 <
   1    0   19       0.00       7.42       7.56 <
   7   -5   -2      90.70       2.43      86.60 o
   5    4   17      40.12       3.83      37.53 o
   8   10    1     110.06       2.39     109.44 o
   9   -2    2      12.55       8.03      18.50 <
   4    6  -15       5.37       7.07       9.12 <
   2   11    1      16.00       8.36      21.29 <
   7    7   13      38.90       3.49      36.77 o
   5    0  -16      78.30       2.44      79.15 o
  10    1   -3      79.25       1.79      77.97 o
   5   -4   13      52.39       2.32      50.31 o
   3    8   14     112.05       2.55     118.41 o
   5   11   -2      71.84       1.85      70.28 o
   7   -4   -7     103.33       2.44     105.28 o
   6   -6    4      37.91       3.78      35.74 o
   6    9   -9      19.66       5.35      19.94 <
   1   -5   16       0.00       7.16       2.43 <
   8   10    2      45.54       3.00      43.82 o
   4    1   18      79.44       1.76      76.84 o
   4   -5   13      15.94       7.76      12.25 <
   2   11    0      25.28       5.38      22.92 <
   0    1   19      24.97       6.22      18.68 <
   1   -7   13     132.43       2.76     136.12 o
   6   -3  -12      84.07       1.86      84.89 o
   1    9  -10      36.33       4.60      30.05 o
   8    8   10      56.23       2.80      56.36 o
   9   -2   -1      31.35       4.27      29.91 o
   6    1  -15       0.00       8.05       1.64 <
   7    2   15       0.00       6.89       3.70 <
   7   -2  -11     115.19       2.11     112.76 o
   9    2   -9      74.26       2.30      73.60 o
   6   -5   -8       0.00       8.08       6.20 <
   1   -3  -18      18.77       8.08       6.43 <
   3    4   18      28.52       5.60      35.82 <
   4   -6   11      80.68       1.86      81.42 o
   6   -2   14       0.00       7.25       6.41 <
   8   -2    9      12.75       9.39       7.26 <
   8   10    0     100.14       2.33     100.56 o
   6    9   11      17.94       7.28      13.49 <
   9    8   -5       0.00       7.76      17.27 <
   7    4   15      85.82       1.94      89.90 o
   7    6   14      36.59       3.65      33.92 o
   9    9   -1     107.08       2.39     106.78 o
   2   11    2      13.21       8.44       7.39 <
   5   -7    4      71.94       2.43      68.79 o
   7   -5    3      49.81       2.99      53.08 o
   4   -6  -11     160.57       2.72     167.15 o
   0    5   17      53.81       3.19      60.23 o
   6    8  -11      22.85       4.43       6.87 <
   3    1  -18     144.48       2.86     139.96 o
  10    1    5      95.94       1.96      95.89 o
   4    3  -17      36.33       3.06      36.72 o
   9    1   10      37.39       2.62      36.64 o
   4   11   -3      23.54       3.19      26.73 o
   7   -2   12      13.78       7.01       9.58 <
   6   -1   15      13.90       5.55       8.98 <
   5   -7   -4     103.77       2.42     106.69 o
   6   -4   11      90.91       1.98      92.50 o
   0   10    6     113.91       2.56     118.79 o
   5    9  -10       8.02       6.92       5.98 <
   2   -7   12     130.24       2.34     132.69 o
   1  -10    0      47.58       3.13      43.51 o
   4    3   18      28.28       5.26      28.91 <
   9    7   -7      60.96       2.57      56.77 o
   1  -10   -1      67.56       2.57      71.79 o
   4    8   14      23.90       6.11      15.59 <
   2   -2  -18      30.47       5.00      33.65 o
  10    7    5      27.95       3.30      25.07 o
   2   11   -1      34.12       4.01      30.94 o
   8   10    3     115.49       2.43     117.25 o
   0   10   -5      80.15       2.29      79.59 o
   7    5  -13       9.11       7.13      15.96 <
   5   -3  -14      97.29       1.95      97.10 o
   6   11    1      30.25       4.42      24.22 o
   2   -9   -6      76.97       2.51      83.54 o
   9    5   11      21.78       4.29      20.05 <
   8   -2   -8      75.20       1.80      74.03 o
   2    3  -18      14.38       7.45      19.50 <
   6   -6   -4       0.00       8.18      12.62 <
   8    0   12      46.35       2.41      44.29 o
   4   -8   -3      39.03       3.65      35.11 o
   4   11    5      91.36       2.27      95.56 o
   9   -2    3      16.62       7.96      22.05 <
   2   -8  -10      55.27       2.07      54.47 o
   9    5   -9      83.96       2.26      86.59 o
   7    0  -13      66.49       2.47      69.03 o
   2    1   19      93.62       2.47      93.52 o
   5   -5  -11      60.95       1.93      61.23 o
   1    2   19     106.97       2.54     104.81 o
   2   10    9      20.08       7.01      26.16 <
   4   -5  -13      27.86       3.46      25.74 o
   8    8   -8      44.39       2.55      38.78 o
   6   11    2     108.08       2.34     110.72 o
   4    5  -16     122.61       2.29     121.65 o
  10    2   -5      41.35       2.28      38.18 o
   4    7  -14      57.82       2.12      61.84 o
   9    9    4      81.56       2.27      82.32 o
   9   -1    7     121.04       2.77     120.53 o
   7   -4    8      65.50       1.86      62.43 o
   6   11    0     128.71       2.28     127.02 o
   3   11   -3      24.00       5.34      24.03 <
   3   10   -8      13.96       9.46       2.47 <
   0    6   16       6.51       8.88       2.92 <
   1  -10    1     150.94       2.91     155.68 o
   5   -2  -15      85.81       1.89      83.40 o
   3    0  -18     141.77       2.83     139.99 o
   4   -8    3      96.02       2.37      96.85 o
   1   10    8      49.81       2.35      52.03 o
   0    1  -19      67.23       2.16      66.96 o
   8   10   -1      36.10       3.61      37.08 o
   1  -10   -2     127.22       2.64     132.02 o
   5    8  -12      37.77       2.82      36.55 o
   5    7   15      72.18       2.48      70.08 o
   2    8   14      30.05       5.29      18.99 <
   2   11    3      29.60       5.09      21.24 <
   9   -2   -2      16.92       7.76      16.61 <
   2   -6   14      80.51       2.53      83.64 o
  10    4    8      49.29       2.21      46.41 o
   7   10    7     142.28       2.78     144.50 o
   7    9   10      51.50       2.76      49.47 o
   7   -5   -3      10.58       8.16      13.57 <
   1   -8   11      67.64       2.85      59.90 o
  10    6    7      30.47       3.17      26.84 o
   6    8   13      17.46       7.23       6.79 <
   5    6   16      10.49       8.49       8.35 <
   4   10   -8      88.26       1.93      90.16 o
   2    9   12      58.88       2.96      59.54 o
  10    2    7       8.92       6.86       5.11 <
   5    0   17     106.82       1.95     109.40 o
   9    0    9      73.04       2.54      75.06 o
   1    0  -19      77.72       2.60      73.32 o
   3   -6  -13      97.73       1.98      98.56 o
   3    2  -18       0.00       7.39       9.21 <
  10    7   -3      13.78       7.76       7.62 <
  10    4   -6      41.06       3.03      42.15 o
   8    3  -12      14.50       7.92      17.88 <
   0    8  -12      23.40       6.13       3.96 <
   1   -3   18      65.19       2.13      60.96 o
   2    2   19      96.86       2.52      97.02 o
   1   -9    8      29.25       3.07      32.90 o
   6   11    3     110.89       2.44     108.21 o
   9    2   11      54.16       1.99      52.41 o
   8   -1   11      55.75       3.02      59.54 o
   9    9   -2      22.62       5.52      10.50 <
   3   11    5      51.81       2.76      46.94 o
   5    9   12       9.91       9.34      21.04 <
   5   11    5      66.59       2.49      67.83 o
   5   11   -3      33.67       2.84      28.02 o
   7    9   -8       0.00       7.16       4.97 <
   6   11   -1      92.49       1.93      90.10 o
   2   11   -2      23.50       5.78      17.63 <
   7    8   12       0.00       7.86       2.70 <
   8   10    4      37.39       3.65      34.54 o
   2    0   19      65.80       2.13      67.87 o
   1   -1   19      81.12       2.07      80.01 o
  10    0    1      19.83       4.41      17.97 <
   7   10   -5      27.24       3.41      28.77 o
   7    8  -10      29.25       3.68      23.51 o
   7   -5    4      94.14       2.42      97.07 o
   8    1   13      23.36       4.29      23.83 <
   1   10   -7     113.35       2.11     116.88 o
   0    4   18      85.26       2.58      86.20 o
   8    9   -6      43.39       2.53      43.12 o
  10    5    8     100.44       2.01      98.79 o
   5    4  -16      14.44       7.34      12.61 <
  10    3   -6      22.40       4.59      22.26 <
   1  -10    2      55.75       2.83      51.94 o
   3   -7  -11      46.64       2.27      48.68 o
   6    5   16      91.34       2.38      93.48 o
  10    0    0     110.95       2.06     107.88 o
   0    2   19      76.57       2.66      76.73 o
   0    7  -14      72.24       2.58      71.02 o
  10    3    8       0.00       6.83       2.73 <
   5   -6    9       0.00       6.61       4.83 <
   6   -3   13      69.00       1.99      72.13 o
   1    1  -19     117.63       2.27     117.44 o
   6    4  -15      55.06       2.28      49.32 o
   1  -10   -3      24.28       5.70      18.58 <
  10    1   -4     139.27       2.41     136.51 o
   6   -6    5      21.15       6.58      30.44 <
  10    6   -5      62.16       2.42      64.52 o
   3    9  -11      90.26       1.93      90.18 o
  10    0    2      96.13       2.42      93.25 o
   9   -1   -6      32.12       2.84      30.62 o
   4   -3   16      21.07       4.84      25.51 <
   9   -2    4      17.32       7.78      11.96 <
   3   -8   -8       5.97       8.36      10.24 <
   8    2  -12      70.79       2.37      71.30 o
   4    0   18       0.00       6.54       2.75 <
   3    8  -13      47.86       2.43      46.93 o
   4   -1  -17      92.94       2.48      92.77 o
   3   -6   13      60.27       2.01      57.41 o
   8   -3    7      75.08       2.43      76.25 o
   2    8  -13      43.49       2.35      43.85 o
   9    8    8      78.56       2.29      79.98 o
   8   -3   -6      70.99       2.54      67.62 o
   1   -1  -19      20.62       7.48      23.01 <
   8   10   -2     110.13       2.39     110.15 o
   1   -6   15     109.85       3.00     112.68 o
   6   -5    9      75.87       1.86      77.35 o
   4   -8   -4      58.72       2.81      59.61 o
   1   -9   -9      42.96       2.53      44.25 o
   0    8   13     104.97       2.52     107.04 o
   8    4  -12       0.00       7.89       0.75 <
   4   10   10      14.02       9.63       4.65 <
   2   11    4      16.21       8.61       4.29 <
   5   -7    5      86.62       2.37      88.02 o
   2   10   -8     126.32       2.69     125.88 o
   2   -9    6       0.00       7.73      16.76 <
   5   -4  -13      16.77       5.61      16.15 <
   7    1   15     102.86       2.03     104.56 o
   9    9    5     109.39       2.42     109.80 o
   8    0  -11      33.67       2.71      33.40 o
   4   11   -4      22.88       3.94      21.80 <
  10    5   -6     137.03       2.67     137.08 o
   3   -3   17     106.44       1.92     107.65 o
  10    0   -1      76.02       1.80      75.71 o
   3   -4   16       0.00       7.25       6.13 <
  10    1    6      16.26       5.84      10.71 <
   9   -2   -3       0.00       8.05       0.95 <
   5   -7   -5      51.76       3.02      46.79 o
   6    0  -15      76.91       2.42      75.95 o
   6    0   16     136.27       2.30     138.85 o
  10    7    6       0.00       6.83       9.09 <
   8   -1  -10      36.98       2.56      38.59 o
   7    5   15     146.07       2.56     147.88 o
   6   11    4      38.79       3.59      40.48 o
   4   -8    4     157.49       3.00     163.60 o
   7    3  -14     158.56       2.98     165.75 o
   7    2  -14      91.14       2.31      91.71 o
   1   -7  -14      26.61       5.81      27.38 <
   8   -4    0      84.36       2.47      82.68 o
   5   -6   -9     102.08       2.44     102.79 o
   6   10    9     118.18       2.49     123.28 o
   8   -4    1      57.01       2.81      52.93 o
   3   10   10      44.01       3.51      46.42 o
   8    7   12      21.47       6.13       9.86 <
   2    9  -11      80.31       2.63      81.83 o
  10    0    3      89.85       2.40      93.58 o
   6   -6   -5     101.96       2.45     103.28 o
   4   11    6      67.83       2.42      69.70 o
  10    8    1      64.73       1.89      62.33 o
   1   -8  -12      66.31       2.04      63.97 o
   6   11   -2      66.41       1.87      59.59 o
   3   -9    0       9.11       8.03       8.97 <
   7   -3  -10      37.14       2.57      30.58 o
   4   -2   17      14.38       5.54      18.63 <
   3   11   -4       8.83       6.77       3.32 <
   7   -5   -4      72.66       2.51      72.44 o
   5    8   14      63.86       2.67      61.58 o
  10    8    2      63.53       1.89      66.72 o
   6   10   -7       0.00       6.86      14.73 <
   8    6  -11      92.31       2.01      93.38 o
   1    5  -17      64.98       2.12      60.08 o
   3   -9   -1      22.13       6.56      29.12 <
   9    1   -9      21.15       4.30      11.61 <
   4    9  -11      64.79       1.96      60.43 o
   3   -4  -16     116.66       2.18     121.52 o
   4    4   18      59.99       2.95      62.64 o
   2    6  -16      75.31       2.00      73.86 o
   3   -1  -18      53.13       3.18      57.17 o
   3   -7   11      75.59       1.86      78.97 o
   8    7  -10     114.83       2.20     113.08 o
   8    6   13      59.91       2.05      59.60 o
   2   11   -3      60.23       2.56      60.95 o
   2   -8   10      70.91       1.87      73.95 o
   8   -4   -1     136.74       2.77     138.00 o
   4   -4   15      57.75       2.46      55.39 o
   9    0   -8      45.62       2.14      41.60 o
  10    8    0      27.02       3.53      22.89 o
   5   10   -8       0.00       6.86      10.87 <
   1  -10    3      84.63       2.35      84.08 o
   8   10    5     119.39       2.51     120.68 o
   2    5  -17      93.16       2.05      95.12 o
   0   10    7      72.29       2.64      68.47 o
   8   -4    2     153.01       2.97     152.97 o
   3   -9    1      32.47       4.18      35.31 o
   9    9   -3     105.58       2.35     107.64 o
   4   -7   -9      22.70       6.24      18.68 <
   2    6   17      37.50       4.49      37.89 o
   9    8   -6      22.05       5.73      18.84 <
   3    6   17     123.73       2.68     128.15 o
   5   -1  -16      63.12       2.72      64.34 o
   2   -4  -17     158.07       3.05     161.45 o
   6   -4  -11       0.00       6.80       7.55 <
   1  -10   -4      98.34       2.47      94.80 o
   3   -8    8      72.37       1.85      74.59 o
   5    5   17      81.74       2.50      81.09 o
   0   10   -6      45.49       2.98      46.43 o
   9    6   11      14.61       6.73       9.69 <
   9    7   10       6.89       7.13       1.36 <
   2   -5  -16      67.07       2.06      66.53 o
   2   -9   -7      51.00       3.04      54.57 o
  10    8    3      47.40       2.23      42.40 o
   1    6  -16     103.05       2.07     102.05 o
  10    7   -4      29.02       4.28      29.27 o
   8    3   14      47.20       2.51      45.78 o
  10    0   -2      92.79       1.90      92.39 o
   0    7   15      38.06       4.27      41.99 o
   1    3   19     107.60       2.58     103.79 o
   3   -9   -2      22.88       6.34      19.33 <
   9    3  -10      28.43       4.58      27.65 o
   7   -4   -8      96.30       1.91      98.71 o
   5   10   10      97.42       2.38      99.87 o
   4   -7    9     100.95       2.00     101.53 o
   2    3   19      22.85       6.87      25.32 <
   7   -3   11      54.03       2.44      50.79 o
   5   11    6      65.40       2.41      67.32 o
   5   11   -4      84.37       1.87      86.66 o
   3   11    6      43.02       3.27      44.74 o
   5   -2   16       2.91       6.34      11.77 <
   7   -5    5      16.52       8.16      12.11 <
   3    1   19      10.49       8.66      18.11 <
   0    2  -19      18.82       6.22       2.33 <
   8    4   14     119.02       2.20     121.80 o
   3    2   19      83.90       2.56      83.87 o
   4    4  -17      65.70       2.18      65.62 o
   3    7   16      12.21       8.93      12.10 <
   4    8  -13      78.50       1.98      80.78 o
   3    3  -18      33.64       3.49      38.00 o
   1    8   14     126.56       2.68     127.88 o
  10    2   -6      12.75       6.70       6.28 <
   6    6  -14      37.28       3.10      41.24 o
   9   -2    5      21.03       6.25      21.89 <
   9    4  -10       0.00       7.92       1.72 <
   2   -7  -13      23.54       4.41      31.75 <
   3   -3  -17      54.83       2.23      57.59 o
   5   -3   15      31.27       3.69      39.00 o
   1    8  -13       0.00       8.36      10.25 <
   8   10   -3     120.22       2.48     118.49 o
   6    7  -13      19.18       5.53      14.02 <
  10    8   -1      45.62       2.21      46.63 o
   1   11    1      49.38       3.08      45.37 o
   3   -9    2      17.46       7.48      28.53 <
   9   -1    8      87.52       2.66      81.46 o
  10    0    4      20.33       6.59       1.89 <
   8   -4   -2      44.05       3.43      42.21 o
   7   10    8     109.80       2.46     113.82 o
   2   -4   17      78.96       1.99      78.75 o
   2   11    5      25.48       6.13      22.48 <
   9    6   -9      58.27       2.57      57.69 o
   1   11    0      25.17       5.50      15.91 <
  10    6    8      38.42       2.69      40.11 o
   1    2  -19      92.53       2.12      92.25 o
   2   -1   19      13.02       7.48      16.95 <
   8   -4    3      41.51       3.53      34.38 o
   7    4  -14      86.75       2.36      86.59 o
   7    1  -14       8.83       7.92      12.51 <
   6   -5   -9      22.88       6.01      27.27 <
   3   -5  -15      94.32       1.99      95.50 o
  10    2    8      22.05       4.39      24.68 <
   0    9  -10      78.43       2.40      84.60 o
   9    4   12      72.03       1.89      68.81 o
   8    1  -12      95.54       2.32      97.47 o
   8    9    9     120.65       2.53     126.32 o
   2    5   18      22.55       7.15      17.99 <
   4   -8   -5      65.66       2.63      65.65 o
   8   -2   10      22.96       7.43      21.20 <
   2    7   16     115.56       2.63     119.50 o
   3    6  -16      62.32       2.18      61.86 o
   9    9    6      50.58       2.95      43.62 o
   1   11    2      52.43       2.98      48.88 o
   3   -2   18      34.02       2.64      31.12 o
   8    8   11      18.50       7.29      10.69 <
   9   -2   -4      37.43       3.91      39.27 o
  10    1   -5       4.87       6.76       1.55 <
   6   -6    6      43.74       3.36      45.35 o
   0    9   11      61.02       2.17      57.24 o
   1    4  -18      36.07       3.19      36.54 o
   3   -5   15      43.87       2.50      43.83 o
   9    7   -8      85.87       1.98      88.97 o
   6   11   -3     108.74       2.05     110.49 o
   0    5  -17      71.69       1.98      71.67 o
   1    9   12       4.69       8.73       0.54 <
  10    4    9      71.10       1.89      72.27 o
   5   -5   12      79.14       1.94      78.36 o
  10    8    4     109.50       2.09     108.33 o
   5    6  -15       0.00       7.25       9.89 <
   9    3   12      26.33       3.72      22.53 o
   2    0  -19     108.05       2.57     105.37 o
   1   10    9      10.89       8.61      11.39 <
   4   -3  -16       2.91       7.04      17.33 <
   1   11   -1      61.60       2.69      59.42 o
   2    1  -19     104.89       2.56     100.27 o
   3   -9   -3      60.26       2.82      57.43 o
   7   -4    9     127.62       2.30     130.20 o
   1   -2  -19      35.67       4.40      31.37 o
   4   -8    5      57.44       2.78      62.05 o
   8    5  -12      18.68       6.76      26.43 <
   7   10   -6       0.00       6.89       5.63 <
   4   -4  -15      46.06       2.37      44.14 o
   8    2   14       0.00       7.16       8.80 <
   6    9  -10      88.93       1.99      93.46 o
   6    3   17       0.00       7.13       3.68 <
   8   -2   -9      25.07       3.60      23.88 o
   1   -5  -17      20.62       7.85      16.07 <
  10    4   -7      34.47       3.75      34.84 o
   9    1   11      13.59       6.92      15.08 <
   5   -7    6      31.81       4.37      34.85 o
   2   10   10      11.27       8.51      18.85 <
   3    5   18      74.37       2.66      75.00 o
   5    7  -14      51.51       2.35      54.73 o
   2    7  -15      45.91       2.51      50.08 o
   9    2  -10      37.09       3.65      35.84 o
   4   11   -5      19.87       4.66      21.19 <
   4    7   16     108.04       2.54     110.57 o
   2   -5   16      12.62       9.37       1.91 <
   1    6   17      69.75       2.88      65.57 o
   6    2   17      17.66       5.76      23.25 <
   1  -10    4      45.47       3.11      45.25 o
  10    7    7      52.39       2.14      55.69 o
   4    6   17      81.44       2.62      78.13 o
   3    9   13      14.61       8.61      20.93 <
   6    9   12      65.44       2.64      66.93 o
  10    6   -6     102.52       2.35     106.11 o
   1   -2   19     153.25       2.70     157.98 o
  10    1    7     102.66       2.03     101.17 o
   7   -1   14      38.57       3.89      45.04 o
   5   -7   -6     135.94       2.78     136.94 o
   7   11    1     154.30       2.91     155.94 o
  10    0   -3     144.57       2.49     146.06 o
   2   11   -4      30.08       4.39      18.27 o
   4    9   13      13.90       8.56      22.43 <
   2   -3   18      96.85       2.06      92.93 o
   3    5  -17      60.97       2.19      57.37 o
   7   -5   -5      23.54       6.13      25.76 <
   7    7  -12      10.81       7.31       3.10 <
   1    9  -11      71.73       2.78      76.65 o
   8   10    6     144.28       2.79     145.77 o
   3   10   -9      84.31       2.70      84.33 o
   2   -3  -18     115.33       2.64     111.48 o
   1  -10   -5     116.29       2.58     118.32 o
   1   11    3       9.48       8.39       2.73 <
   3    0   19     101.67       1.92     101.30 o
   7    6  -13      71.61       2.03      75.40 o
  10    5    9      67.79       1.93      67.31 o
   7   11    2     104.02       2.38     102.66 o
   6   -2  -14      50.58       2.15      48.40 o
   8    8   -9      38.26       2.96      33.98 o
  10    8   -2      43.74       3.13      43.97 o
   9    0   10      87.58       2.55      87.32 o
   0    3   19      44.60       3.73      45.73 o
   3   -9    3      11.86       8.11      14.01 <
  10    3   -7      17.94       6.85      18.69 <
   5    2   18      14.08       7.13       3.83 <
   2    4  -18      48.39       2.59      49.04 o
   0    4  -18       0.00       7.45       8.43 <
   8    9   -7       0.00       7.16       2.15 <
  10    3    9      58.20       2.89      54.46 o
   3    3   19      63.39       2.94      63.79 o
   9   -1   -7      11.72       6.64       7.89 <
   3   11   -5      22.88       5.93      25.71 <
   4   11    7      61.77       2.55      60.76 o
   8   -3    8      13.59       6.42       5.28 <
   7   11    0      35.96       2.76      34.52 o
   5   -1   17      38.99       2.27      41.49 o
   8   -4   -3      94.78       2.46      93.17 o
   9    9   -4      97.92       2.32      96.32 o
  11    4    1     112.65       2.13     111.76 o
   8   -3   -7     173.16       2.90     173.19 o
   6   -6   -6      93.18       2.42      92.77 o
   1    5   18       0.00       9.00       5.29 <
   7   -1  -13      48.44       2.15      49.44 o
   7    9   11      96.82       2.40     102.54 o
   2   -8  -11      26.90       3.83      29.28 o
   4   -6   12      17.22       5.96      12.31 <
   9    5   12      91.16       1.94      93.78 o
   1   10   -8      11.50       8.51       1.29 <
   2   -9    7       5.04       7.92       5.14 <
   4   10   -9      42.86       2.52      45.16 o
   3    7  -15      32.44       3.40      35.66 o
   9    8    9      74.89       2.61      72.60 o
   1   -9    9      25.31       3.74      27.23 o
   8    5   14      91.20       1.97      93.02 o
   8   -4    4     127.91       2.70     126.74 o
  11    4    2     136.24       2.40     137.37 o
   1   11   -2      83.24       2.40      79.90 o
   6   -4   12      29.45       4.31      30.64 o
   4   -6  -12      46.30       2.32      36.25 o
   9    5  -10      62.51       2.49      68.89 o
   5    2  -17      60.50       2.68      60.72 o
   6    7   15      36.47       4.26      28.91 o
   0    6  -16      21.19       5.17      19.21 <
   6    5  -15      15.18       7.20      16.20 <
   7   -2  -12     105.54       2.03     104.36 o
   5    3   18      37.75       2.88      38.87 o
  11    4    0      79.88       1.87      76.68 o
   2   -6  -15      29.57       3.64      24.51 o
   7    7   14       7.36       8.21      14.36 <
   4   -1   18       0.00       6.54       5.73 <
   5    9  -11      90.06       2.02      89.30 o
   1   -4  -18     105.13       2.57     104.81 o
  10    0    5     178.91       3.39     176.35 o
  11    5    1      98.73       1.98     101.81 o
   7   11    3      22.66       5.88      22.27 <
  11    5    2      97.58       1.98      98.70 o
   5    1  -17      15.73       8.39      13.07 <
   3   -8   -9      50.38       3.17      46.68 o
   7   -2   13      46.35       2.46      46.38 o
  10    5   -7      29.48       4.36      18.17 o
   1    7  -15      64.51       2.16      62.61 o
   6   -3  -13      65.62       1.92      65.97 o
   1   -6  -16      16.26       8.83       7.24 <
   7    9   -9      42.90       2.65      45.17 o
  10    8    5      59.94       2.01      61.33 o
  11    5    0      16.77       5.71       1.70 <
   6    8  -12     117.21       2.22     119.42 o
   7   -5    6     100.15       2.46     107.20 o
   9   -2    6      40.71       3.61      41.30 o
   5   -4   14     106.72       2.12     107.09 o
   8   10   -4      22.09       5.69       8.11 <
   2   -1  -19      63.68       2.89      58.50 o
   8    0   13      75.86       1.92      75.63 o
  10    7   -5       9.20       7.89      21.26 <
   3   -9   -4       5.04       8.51       3.90 <
   5    5  -16      34.88       3.32      39.30 o
   7   11   -1      56.22       2.01      56.97 o
   5   -5  -12      35.86       2.82      37.30 o
   7    0   15     122.38       2.23     124.33 o
   5   11    7     120.48       2.50     127.25 o
   5   11   -5      42.58       2.36      41.18 o
   6    4   17     114.00       2.17     116.16 o
   7    3   16      76.03       1.95      75.76 o
   6   11    6      39.03       3.80      45.03 o
   2    2  -19      42.36       2.91      34.85 o
  11    4    3      36.15       2.77      29.02 o
   4   -5   14      55.44       2.28      55.35 o
   2   11    6       0.00       7.28       3.50 <
   5   -6   10       9.91       6.86      12.31 <
   3   11    7      36.43       3.78      36.35 o
   2   -7   13      12.42       8.69       4.93 <
   3    8   15      47.31       3.55      46.05 o
   6    6   16      99.52       2.44      98.79 o
   9    2   12      65.54       1.89      68.37 o
   1   -7   14      67.54       2.75      65.54 o
   5    1   18      94.57       1.86      92.84 o
   4    1  -18      57.07       3.00      52.19 o
   0   10    8      79.85       2.60      79.58 o
   4   -2  -17      43.76       3.76      35.79 o
  11    4   -1     135.35       2.38     138.41 o
   1   -9  -10      79.10       1.95      78.15 o
  11    5    3      35.51       2.84      39.42 o
   7    6   15      98.97       2.53      98.31 o
   6   -5   10      76.49       1.93      75.29 o
   1   11    4      29.34       5.10      29.00 <
   8   -1   12     117.74       2.60     125.51 o
   6   -1  -15      18.04       7.90       4.50 <
   6    2  -16      28.22       4.82      26.59 <
   6   11   -4      49.26       2.50      42.79 o
   1    7   16      25.77       6.42      18.85 <
   2   10   -9      34.56       5.56      37.81 o
   6   10   10      24.32       5.83      12.47 <
   1   -8   12      17.07       8.83      15.67 <
   0   10   -7      32.57       2.90      26.03 o
  11    3    1      18.55       5.17      11.84 <
   2    9   13       8.73       8.97       9.59 <
   6   -2   15       0.00       7.31       2.14 <
   6    1   17      32.12       3.31      32.70 o
   3   -2  -18       0.00       8.66       5.13 <
   4   10   11      78.36       2.68      79.53 o
   4    2  -18      39.70       3.74      43.11 o
   4   -8   -6      37.07       4.08      39.11 o
   9    9    7      98.87       2.41      98.76 o
   9   -2   -5       0.00       8.31      12.64 <
   2   -9   -8       5.37       8.49       6.64 <
  11    5   -1     110.16       2.09     110.51 o
   9    8   -7      14.84       8.03      21.30 <
  11    3    2      99.53       1.98     103.33 o
   6   10   -8       7.25       7.01       0.58 <
   5    9   13      38.75       4.41      44.37 o
   5    3  -17     102.99       2.44     106.08 o
  11    3    0      79.87       1.85      80.02 o
   4    8   15      49.19       3.25      51.51 o
   7   11    4     128.79       2.62     129.14 o
   7    2   16       0.00       7.07       9.14 <
   7    8   13      26.96       5.17      23.04 <
   6    8   14      43.86       3.73      42.77 o
  10    8   -3      42.90       3.05      43.86 o
   3   -9    4      85.12       2.42      93.43 o
   7    4   16     105.29       2.09     108.89 o
   7    8  -11     106.03       2.12     107.79 o
   4   -5  -14      94.41       1.99      97.41 o
   1   11   -3      22.58       6.09       6.18 <
  10    0   -4     102.11       1.97      98.65 o
   3   -7  -12      73.35       1.93      72.86 o
   5   -6  -10     135.38       2.74     137.83 o
   4    5   18      23.32       6.80      17.66 <
   5    8  -13      60.71       2.12      62.02 o
   3   10   11      27.31       5.45      12.65 <
   8   -4   -4     136.73       2.79     134.20 o
   6    3  -16     126.94       2.64     128.71 o
   7    5  -14       0.00       7.31       5.31 <
  10    2   -7      60.01       1.96      61.79 o
   7    0  -14      24.49       5.65      26.79 <
   1  -10    5       0.00       8.00       4.23 <
   4   -8    6      64.25       2.51      60.94 o
  11    4    4     110.29       2.09     108.02 o
   4    6  -16       0.00       7.42      10.09 <
   6   -1   16      32.49       2.60      35.70 o
   6   -6    7      17.07       8.04      18.20 <
   2    4   19      12.55       9.14      20.31 <
   3   -8    9      71.04       1.89      72.41 o
   0    8  -13      49.38       3.23      43.97 o
  10    1   -6      99.15       1.98      97.70 o
   7   11   -2     140.98       2.50     139.67 o
   9    0   -9      79.37       1.84      76.23 o
   8   -4    5      74.03       2.49      79.37 o
   5   -3  -15      18.50       5.27       3.48 <
   2    8   15      95.12       2.56      94.43 o
   7   10    9      68.14       2.49      67.80 o
  10    6    9       0.00       6.92       4.55 <
   6    1  -16       0.00       8.31      21.56 <
   3   -6  -14      18.55       5.63       5.58 <
  11    3    3      94.83       1.96      97.41 o
   2   11   -5      23.07       4.16      26.71 <
   5   10   -9      13.28       7.04      11.94 <
  11    5    4      90.19       1.95      93.25 o
   1  -10   -6      31.89       4.73      24.36 o
   8    3  -13     162.81       3.05     168.97 o
  11    6    1      45.39       2.39      46.95 o
   4    0  -18      19.00       7.99       6.65 <
   9   -1    9      36.15       4.65      26.42 o
   8   10    7      21.11       6.35      10.81 <
  11    3   -1      50.78       2.08      47.61 o
   5    4   18      43.31       3.73      47.29 o
   4   -7  -10      81.95       2.45      80.40 o
   8    1   14      33.16       3.13      35.51 o
  11    4   -2      64.63       1.89      64.08 o
   3    9  -12     115.51       2.17     117.03 o
  11    6    2       0.00       6.95       1.27 <
   7   -4   -9      58.00       1.94      56.81 o
   1   -5   17      10.00       7.31      13.22 <
   8   -1  -11      45.56       2.23      44.67 o
  10    2    9      24.77       4.05      27.33 o
   5    0  -17      20.75       7.11       7.50 <
   9    1  -10     165.72       3.07     166.55 o
   9    7   11      28.40       3.61      26.92 o
   5    7   16      30.25       4.89      23.32 o
   4    2   19      23.75       6.54      24.18 <
   7   -5   -6      41.23       3.69      37.91 o
   2   -6   15       0.00       8.61      14.30 <
   5   -7    7      56.49       2.80      58.48 o
   1    3  -19      54.30       2.49      49.76 o
   3    4  -18      73.63       2.12      75.12 o
   1   -4   18      17.66       6.34      14.25 <
  10    0    6      99.12       2.60      96.54 o
   4    7  -15      38.62       2.93      33.51 o
   4   11   -6      43.68       2.31      43.24 o
  11    6    0      26.93       3.70      30.23 o
  10    7    8      34.09       3.05      35.32 o
   1    4   19      59.43       3.06      56.95 o
   7   -3  -11     107.74       2.06     107.15 o
  10    8    6      76.03       1.92      71.84 o
   6   -3   14      24.60       4.39      20.84 <
   8    0  -12      21.03       6.37      23.66 <
   4   -7   10      58.64       2.05      55.46 o
   5   10   11      84.05       2.43      88.54 o
   8    7   13       0.00       8.00      11.48 <
  11    5   -2     143.80       2.50     146.68 o
   9    9   -5      13.71       8.00       5.84 <
   0    3  -19      51.89       2.57      51.98 o
   5   -7   -7     118.84       2.59     116.87 o
   2   -2   19      54.60       2.38      49.67 o
   2   -8   11      21.19       4.45      10.22 <
   3   -9   -5       0.00       8.36      11.34 <
  10    1    8      51.20       3.32      47.01 o
   8    9   10      61.54       2.70      59.13 o
   8    2  -13     125.64       2.59     128.95 o
   5   -2  -16      21.70       4.58      20.36 <
   9    6   12      16.67       5.85       7.38 <
   3   -1   19      22.21       3.98      24.05 <
   0    5   18      16.05       9.12      15.73 <
  11    6    3      16.47       5.92      20.31 <
   3   11   -6      13.47       8.36       1.04 <
   7   10   -7      46.64       2.36      43.85 o
   1   11    5      23.36       6.39       4.55 <
   0    8   14       0.00       8.97       4.75 <
   2    9  -12      44.94       3.59      46.10 o
   9   10    1      96.92       2.35      94.65 o
   4    1   19     132.87       2.29     133.59 o
   0    6   17      34.32       4.94      34.36 o
   3   -6   14      18.50       6.51      14.40 <
  10    4   10      19.66       5.14      19.68 <
   4   11    8      78.96       2.42      76.17 o
   1   -8  -13      24.07       4.66      22.47 <
   8    7  -11      24.77       4.50      12.17 <
   9   10    2     105.01       2.39     105.91 o
   5    6   17     131.18       2.73     132.13 o
   7   11    5      25.41       5.35      26.32 <
   8    4  -13      81.84       2.33      85.18 o
   3   -7   12      65.80       2.06      63.11 o
   1    1   20      74.11       2.72      74.29 o
   3    4   19       0.00       8.88       7.31 <
   6   -6   -7       0.00       8.18       2.49 <
  10   -1    1      63.94       2.69      63.74 o
  10    6   -7      67.36       2.42      67.06 o
  11    3    4      47.99       2.25      38.08 o
   1   -3  -19     114.90       2.66     115.27 o
  10   -1    0      84.88       2.44      83.81 o
   6   -5  -10       9.83       6.89       8.80 <
   4    3  -18      52.38       2.49      52.86 o
   3    8  -14      45.45       2.54      46.72 o
   2    8  -14      12.28       7.59      15.35 <
   4    9  -12      63.78       2.00      64.26 o
   1   10   10      42.04       3.96      43.83 o
   5   -4  -14      20.99       4.73      23.57 <
   6   11    7      41.53       3.52      47.23 o
   9   10    0      51.05       2.96      48.76 o
   8    6  -12      96.37       2.06      94.95 o
  11    6   -1      34.29       2.96      42.38 o
   0    0   20      31.91       5.12      32.12 o
   8   10   -5      94.49       2.09      94.71 o
   4    5  -17      94.00       2.12      95.18 o
   0    7  -15     120.60       2.71     119.15 o
   7   -3   12      29.77       3.81      26.76 o
   6   -4  -12      49.96       2.20      50.99 o
   9   -3    1      22.62       6.49      25.12 <
   9   -2    7       7.81       8.16      12.07 <
  10    4   -8      76.35       2.34      76.11 o
   1    0   20       0.00       8.76       3.55 <
   4    3   19      26.61       5.97      27.78 <
   9   -3    0      84.44       2.47      78.91 o
  11    3   -2      51.73       2.11      48.11 o
   7   -4   10      74.39       1.93      73.13 o
  10   -1    2      33.69       4.28      26.67 o
   9    3  -11      64.59       2.53      67.38 o
  11    4    5     132.08       2.36     137.74 o
   2   11    7       0.00       8.71       9.76 <
   8    6   14      46.30       2.41      44.94 o
   8   -2   11      14.90       9.09      23.42 <
   9    7   -9      48.43       2.44      43.19 o
   7   -5    7      83.34       2.48      83.60 o
   9    6  -10     106.00       2.38     109.42 o
   0    1   20       0.00       8.95       3.33 <
   1   11   -4      72.11       2.47      69.48 o
   9   10    3      44.37       3.28      38.20 o
   3    1  -19      91.05       2.52      93.90 o
   2  -10    0     127.30       2.69     132.66 o
  11    5    5      48.02       2.27      45.61 o
   8   -3    9      39.74       3.72      40.93 o
   7   11   -3      31.27       3.42      25.54 o
   5    0   18      82.12       1.78      82.53 o
  10    5   10      38.99       2.76      37.89 o
   2   -9    8      20.12       4.60      21.41 <
   8   -3   -8      86.74       1.87      86.36 o
   6    5   17     139.73       2.80     143.29 o
   2  -10   -1      98.01       2.52      96.98 o
   9    4  -11       0.00       7.92       8.28 <
   9   -1   -8       5.21       6.80       6.13 <
   2   -2  -19      13.65       9.11      30.66 <
   6   11   -5      78.90       1.96      73.16 o
  10    8   -4      45.19       3.19      43.41 o
   3   -9    5       0.00       7.92       2.35 <
   5   11    8      16.26       8.26       4.81 <
   5   11   -6      18.36       5.87      16.69 <
  10    3   -8       0.00       7.92       5.61 <
   9   -3    2      23.58       6.16      20.09 <
   8    8   12      63.01       2.66      63.43 o
   1   -7  -15      28.43       5.92      31.55 <
   5    8   15      22.85       6.72      18.35 <
   7    1   16      53.45       2.27      56.55 o
  10    7   -6      19.09       6.75      23.91 <
  10   -1   -1      25.87       5.22      10.97 <
  10    3   10      70.05       1.94      69.68 o
   0    9  -11      49.07       3.75      48.35 o
   9   -3   -1      73.86       2.56      72.57 o
  11    6    4       0.00       6.92       6.35 <
   8    9   -8       0.00       7.31      13.52 <
   2    3  -19      26.49       4.59      23.55 <
  11    4   -3     112.06       2.10     109.69 o
   7    5   16      77.69       1.99      78.43 o
   3   11    8      11.93       9.23       8.93 <
   2   10   11      31.43       4.96      27.44 o
   9    8   10      36.63       4.02      34.25 o
   6    4  -16     137.53       2.50     143.70 o
  11    2    1      28.79       3.50      30.15 o
   2  -10    1      26.26       5.60       4.58 <
   8   -2  -10      81.86       1.86      78.79 o
   1   -6   16      60.79       3.43      64.46 o
   8   -4   -5      23.03       6.59       4.54 <
   0    9   12     128.44       2.70     128.79 o
   9   10   -1     137.79       2.71     136.94 o
  10    0   -5      85.58       1.88      83.82 o
   9    4   13     127.52       2.30     132.48 o
   4   -3   17       5.97       7.22      19.41 <
   3    0  -19      98.32       2.58      98.28 o
   9   -2   -6      58.40       1.94      60.81 o
   7    2  -15      25.21       5.42      20.86 <
  11    2    2      27.06       3.66      26.35 o
   2  -10   -2      24.18       6.21       2.73 <
  10   -1    3     119.28       2.62     122.84 o
   7    3  -15     111.96       2.50     118.10 o
  11    2    0       0.00       7.07       6.17 <
   2    1   20      33.52       4.70      30.23 o
   9    9    8     111.36       2.44     118.32 o
   1    2   20     122.67       2.71     123.75 o
   1   10   -9     106.81       2.54     107.90 o
   5    4  -17      92.73       2.11      94.28 o
  11    5   -3      41.96       2.44      39.54 o
   4   -8   -7      36.17       4.25      36.66 o
   9    0   11      30.14       5.11      24.48 <
   8   -4    6      30.91       4.46      32.49 o
   9    1   12      43.76       2.47      43.52 o
   0   11    1      47.31       3.39      42.42 o
   8    3   15      94.31       2.04      94.61 o
   0   11    0      82.38       2.49      81.06 o
   9    3   13      70.11       1.93      70.03 o
  10    9    1     111.17       2.48     112.65 o
  10    5   -8     120.53       2.53     121.85 o
   6    0  -16      63.80       2.71      65.20 o
   3   10  -10     101.67       2.66     100.91 o
   6    0   17      80.95       1.76      79.92 o
  11    6   -2      51.38       2.11      50.39 o
   2   -7  -14      32.28       3.42      36.04 o
   0    1  -20      69.53       2.22      64.91 o
  10    9    2      33.32       4.23      29.28 o
   1   -3   19      88.36       2.11      87.91 o
   3    2  -19      85.42       2.56      84.16 o
   1    9   13      62.40       2.99      62.47 o
   9   10    4     145.14       2.81     148.67 o
   1  -10    6      89.66       2.36      89.80 o
   8    4   15     128.93       2.36     130.23 o
   3   -4   17      99.92       2.65      97.66 o
   9   -3    3      72.17       2.61      67.44 o
   0   10    9     101.74       2.59     105.22 o
   6    9  -11      63.64       2.15      59.90 o
   1   -9   10       0.00       8.21       7.85 <
   8    8  -10      89.65       2.03      91.06 o
   9    2  -11     133.74       2.68     137.26 o
   0    4   19      33.92       4.80      34.54 o
  11    3    5     133.32       2.37     137.42 o
   3   -8  -10      23.93       5.99      28.11 <
   0   11    2      56.07       3.04      56.04 o
   5   -5   13      46.02       3.08      44.03 o
   4   -4   16      85.11       2.06      87.13 o
   1    8   15      33.29       5.22      29.44 o
   6   -7    0      58.27       2.91      60.30 o
  10    9    0      78.13       2.40      77.52 o
   9   -3   -2      56.22       2.96      50.67 o
   7    9   12      17.12       8.07      19.37 <
  10   -1   -2      81.21       2.47      85.26 o
   2    2   20      35.36       4.54      19.53 o
   4   10  -10      63.84       2.00      63.71 o
   2  -10    2     105.59       2.51     107.44 o
  11    2    3      66.55       1.94      68.81 o
   0   11   -1      44.60       3.48      37.43 o
   1    0  -20      45.07       3.73      43.74 o
   1  -10   -7     117.85       2.61     122.68 o
   4   -1  -18      41.70       3.99      43.45 o
   0   10   -8     113.53       2.15     114.84 o
   4   -8    7      99.64       2.43     100.55 o
   6    9   13      45.13       3.37      51.06 o
   8    1  -13       9.39       8.18       6.93 <
  11    2   -1       0.00       7.22      15.08 <
   4    8  -14       7.48       7.28      10.64 <
   1    8  -14      20.17       7.74      29.02 <
   2   11   -6      19.00       7.23      14.92 <
  10    8    7     127.14       2.32     128.75 o
   6   -7    1      85.41       2.52      89.79 o
   7   11    6     106.65       2.39     110.41 o
   4    0   19      81.48       1.80      78.86 o
  11    3   -3      71.04       1.91      71.68 o
   3   -3   18      21.39       5.28      15.06 <
  10    0    7      73.27       2.78      64.87 o
   1   11    6       9.11       8.76      10.51 <
  10    9    3     112.35       2.47     114.03 o
   8   10    8      83.25       2.53      83.57 o
   3   -9   -6      48.71       3.33      46.32 o
   6   -7   -1      19.48       7.27      28.06 <
   0    7   16     109.78       2.63     112.36 o
   2   -9   -9     104.89       2.52     109.66 o
   2    0   20      61.31       2.31      63.43 o
   6    7  -14      61.86       2.22      62.88 o
   2  -10   -3     120.83       2.64     126.08 o
   3   -4  -17      48.79       2.49      50.55 o
   2   -8  -12      54.41       2.26      55.17 o
   1   -1   20      29.11       4.13      34.78 o
   6   -6    8      25.84       5.59      27.15 <
   1    9  -12      69.35       2.89      75.14 o
   9    5   13      94.79       1.98      95.99 o
  10    1   -7     120.39       2.19     120.37 o
   9   10   -2      74.60       2.47      67.41 o
   0    2   20      22.01       7.44       3.99 <
  11    6    5      22.01       4.55      19.41 <
   9    8   -8      19.13       7.18      23.34 <
   4   -2   18      35.27       2.55      32.78 o
  11    4    6      32.28       3.13      17.98 o
   6    6  -15      16.47       6.85      18.86 <
   7    9  -10      26.42       4.16      27.38 o
   2    6  -17     115.83       2.25     114.79 o
  10   -1    4      90.27       2.48      88.00 o
   3    9   14      37.28       4.47      40.26 o
   8    5  -13       0.00       8.16       2.73 <
   5   -3   16      76.92       2.04      76.20 o
   9    5  -11      27.27       5.02      29.89 <
   4    9   14      13.78       8.81      12.79 <
   7   -5   -7      22.51       6.33      21.55 <
  11    7    1      27.68       3.55      29.46 o
   6   10   11     115.13       2.52     116.45 o
   1    1  -20       9.20       8.90       0.28 <
   5   -6   11      23.43       4.14      29.20 <
   2   -5  -17     150.46       2.98     152.42 o
  11    7    2      10.89       6.89       7.08 <
  11    5    6      46.06       2.37      45.80 o
   6   -7    2       0.00       8.54       0.83 <
   5   -1  -17      95.13       2.53      92.83 o
   0   11    3      51.32       3.23      47.43 o
  10    9   -1      40.67       3.63      34.86 o
   3    6   18     113.33       2.62     114.85 o
   3    7   17     113.35       2.63     113.36 o
   1   -9  -11     158.50       2.73     163.52 o
   2    6   18      42.36       4.25      39.81 o
   5   -2   17      32.23       3.30      33.02 o
   5    5   18     143.82       2.89     145.97 o
   8    2   15       5.52       7.16      11.82 <
   9    9   -6      63.89       2.51      60.93 o
  10    2   -8       0.00       7.89       6.86 <
   7    1  -15      54.78       2.92      53.02 o
   7    4  -15     107.30       2.45     114.14 o
   1   -1  -20      19.53       8.16      17.13 <
   1    5  -18     118.17       2.27     119.92 o
   4   -6   13      11.93       7.16       3.56 <
   7   11   -4      84.03       1.96      80.50 o
   5   -8    0      92.64       2.50      95.86 o
   8   11    1       0.00       8.21       9.90 <
   6   -4   13     103.46       2.15     101.32 o
   6   -5   11     109.99       2.13     113.22 o
   6   10   -9       0.00       7.13       8.35 <
   5   -7    8       0.00       8.39      11.22 <
  10    7    9      14.84       6.74      19.88 <
   0   11   -2      28.82       5.16      17.70 <
   1    6  -17      53.39       2.39      48.39 o
   6   -7   -2      85.79       2.52      82.44 o
   2   10  -10      71.84       2.89      73.10 o
   4   11   -7      29.63       6.96      26.91 <
   7   10   10     117.29       2.53     126.01 o
  11    7    0      30.00       3.42      32.82 o
   4    4   19       0.00       8.92       7.76 <
  10    6   10       0.00       7.22       1.93 <
   7   -6    0       0.00       8.44       2.03 <
   8   11    2      85.03       2.37      83.85 o
   7    7  -13     107.89       2.16     111.80 o
   2   -4  -18     123.05       2.72     125.29 o
   3   -5  -16     129.11       2.35     129.70 o
   1   11   -5      57.26       2.83      58.68 o
   4   -6  -13     110.92       2.12     112.40 o
   9   -3    4       0.00       8.31       3.86 <
   5    9  -12     148.11       2.60     149.36 o
   7   -6    1      16.47       8.34       0.72 <
   5   -8   -1      49.41       3.19      49.52 o
  11    4   -4     163.88       2.77     168.61 o
   2    5  -18      24.18       4.81      10.09 <
  11    2    4      40.21       2.58      36.62 o
   5   -8    1      26.29       5.46      17.75 <
   9   10    5      84.56       2.35      86.02 o
   7   -1   15     102.80       2.51     108.57 o
  11    2   -2       4.51       7.51      16.62 <
  10    9    4     101.49       2.38     101.87 o
   5   -7   -8      61.75       2.77      59.88 o
   8   11    0     127.02       2.60     125.60 o
  11    7    3      83.89       1.92      84.63 o
   3   -5   16      33.49       6.27      38.54 <
   7   -2  -13       3.44       6.98       8.02 <
  10    1    9      34.07       3.05      35.28 o
   2  -10    3      72.99       2.51      72.34 o
   6   11    8     121.70       2.56     128.10 o
   4   10   12      85.07       2.58      89.14 o
  10    2   10      56.28       2.10      55.93 o
   3   11   -7      16.31       8.54      21.05 <
   9   -1   10      79.47       2.63      83.57 o
   7   -6   -1       0.00       8.46       6.82 <
  11    6   -3      40.50       3.42      36.58 o
   3   -1  -19      13.53       9.04      14.75 <
   2    7   17      25.31       6.74      23.93 <
   9   -3   -3      98.19       2.51      97.91 o
   9    2   13      18.46       5.38       4.69 <
  10   -1   -3      98.46       2.47      98.52 o
   8   10   -6      64.29       2.15      61.14 o
   8    5   15      61.54       2.27      56.88 o
   3   -9    6      27.55       5.03      32.57 <
  10    8   -5      30.33       4.24      20.97 o
   3   -8   10      53.43       2.12      52.32 o
   7    6  -14       0.00       7.48      10.31 <
  11    5   -4     123.18       2.54     126.14 o
   7   -1  -14      45.52       3.35      39.84 o
   4   11    9      53.26       2.99      54.51 o
   5    7  -15      10.66       7.51      14.22 <
   8   11    3      93.77       2.40      94.07 o
   9   -2    8      29.94       4.83      38.30 o
   7   -2   14      50.68       3.23      51.73 o
   7    7   15      21.23       7.87      13.28 <
   3   -3  -18      20.66       5.34      19.24 <
   5   -5  -13     107.78       2.10     110.11 o
   2   11    8      53.70       3.09      52.11 o
   8   -1   13      45.99       3.57      39.53 o
   4   -4  -16       0.00       7.28       5.57 <
   7   -6    2       0.00       8.49      15.22 <
   5   -6  -11      38.88       2.68      38.13 o
   5    6  -16      34.34       3.37      36.94 o
   8    0   14     110.01       2.57     115.89 o
   6   -6   -8      97.54       2.50      97.57 o
   2  -10   -4      93.07       2.54      91.46 o
   4    4  -18      64.34       2.25      62.69 o
   6   -2  -15      82.50       1.93      82.26 o
   2   -4   18      45.37       2.68      41.71 o
  11    7   -1       0.00       6.92      10.94 <
   9    0  -10     104.58       2.02     104.31 o
   5   -8   -2       9.02       8.36      11.64 <
   3   10   12      38.88       4.27      39.42 o
   6   -7    3      86.25       2.49      84.99 o
   4   12    1      49.17       2.41      41.31 o
   5   -8    2      74.59       2.49      74.09 o
   6   11   -6      51.50       2.27      50.99 o
   3    6  -17      12.82       7.54       9.37 <
   4    7   17      23.61       7.04       4.30 <
   7   -5    8      16.05       8.39       9.94 <
  11    3    6     111.67       2.13     110.06 o
   7   -4  -10      46.63       2.31      44.87 o
   8   -4   -6     134.88       2.79     135.97 o
   6    8  -13     135.99       2.46     135.22 o
   7   10   -8       8.73       7.65      15.18 <
   4   -3  -17      39.65       2.82      37.67 o
   2    7  -16       0.00       7.42      13.03 <
   5   10  -10      66.07       2.05      68.46 o
   6   -3  -14       0.00       6.98       2.33 <
   6    7   16      35.41       4.46      35.63 o
   4   12    0      92.70       2.00      87.58 o
   8   11   -1     109.30       2.44     108.64 o
  10    9   -2     107.61       2.46     106.80 o
   4   12    2     142.51       2.77     141.83 o
   0   11    4      19.04       7.84       0.56 <
   8    9   11      57.79       2.72      59.07 o
   2    3   20      85.68       2.69      82.55 o
   1    3   20      57.62       3.18      58.70 o
   4   -7  -11      56.23       2.97      53.98 o
  10    0   -6     154.25       2.64     157.26 o
   7   -6   -2      20.66       7.26      17.12 <
   6   -7   -3      27.09       5.40      28.53 <
   3    3  -19       0.00       7.67       8.52 <
   1   -8   13      45.75       3.75      42.91 o
   8   -4    7      88.06       2.45      87.75 o
   9   10   -3      69.10       2.44      66.47 o
   3    1   20     137.65       2.81     138.72 o
  11    3   -4      40.46       2.56      35.86 o
  10    6   -8      65.31       2.52      65.80 o
   9    7   12      66.76       2.02      68.22 o
   6    3   18      44.60       2.60      44.52 o
   2    9   14       0.00       9.09      28.22 <
   3    2   20     118.61       2.68     113.08 o
   5   12    1     112.15       2.47     107.63 o
   2   -5   17      39.05       4.83      43.42 o
  10   -1    5      82.46       2.57      77.80 o
   2    5   19      60.16       3.23      60.17 o
   2   -7   14      97.40       2.58      98.15 o
  11    7    4      58.74       2.03      59.21 o
   5   11    9      86.65       2.39      90.70 o
   5   11   -7      63.04       2.08      64.69 o
   5   -4   15      82.04       2.00      83.34 o
   0    5  -18      16.05       7.03      18.47 <
   5    9   14       0.00       8.73      17.98 <
   0   11   -3     107.10       2.51     106.88 o
   7    8   14      52.26       2.93      53.47 o
  10    4   11      72.24       1.97      70.44 o
   2   -6  -16      64.54       2.18      65.75 o
   6    2   18      66.86       2.05      69.63 o
   0    2  -20     113.80       2.28     115.00 o
  10    7   -7      47.58       3.06      50.78 o
   4    6   18      82.33       2.71      74.23 o
  11    6    6       8.02       7.01       7.08 <
   5   12    2      21.19       6.64      17.87 <
   1   -5  -18      97.67       2.66      97.45 o
   3   -7  -13      12.28       7.19       6.65 <
   7    8  -12      73.36       2.07      69.93 o
   3   -2   19      63.67       2.24      61.91 o
   5   12    0      93.64       2.35      93.06 o
   1    6   18      68.83       2.97      65.26 o
   4   -5   15      13.90       7.40       8.40 <
   4   -7   11      43.19       2.46      40.41 o
   5   10   12      35.79       5.14      39.45 o
   3   11    9      60.29       3.07      56.21 o
   9   -2   -7      53.81       2.05      54.15 o
   7   11    7     101.98       2.46     106.34 o
   3    7  -16      59.95       2.21      62.65 o
   9    1  -11      91.75       2.36      96.98 o
   8   11    4      22.85       6.20      31.61 <
  10    9    5      41.55       3.48      34.74 o
   9    9    9       0.00       8.73      11.06 <
   7   -6    3      26.87       5.47      31.14 <
   7    0   16      65.63       2.01      71.40 o
   2   -1   20      36.33       3.40      36.31 o
   4   12   -1      91.89       2.53      93.73 o
  11    2    5      43.70       2.47      41.67 o
   1    4  -19       0.00       7.53       4.67 <
   4   12    3      73.42       2.48      74.86 o
   6    5  -16      48.30       2.63      50.84 o
  11    2   -3      21.07       4.31      15.12 <
   4   -8   -8      27.86       5.40      29.14 <
   3    5   19      65.09       3.10      63.72 o
   3    8   16      46.77       3.80      46.69 o
   2   -9    9      14.26       6.90      10.54 <
  10    4   -9      20.66       6.32       6.40 <
   1    2  -20      33.69       3.76      30.39 o
   1   11    7       0.00       8.88      11.23 <
   9   -3    5      26.93       5.43      29.19 <
   8   -3   10      34.34       4.27      37.82 o
   1   -7   15      37.59       4.36      38.21 o
   7    6   16      15.89       8.74      17.64 <
   6    8   15      37.50       4.33      32.54 o
   1  -10    7      58.10       2.01      60.52 o
   1   10   11       5.21       9.07      16.91 <
   8   -3   -9      89.59       1.91      89.01 o
  10    8    8      15.12       6.73      21.34 <
   8   -1  -12      26.23       3.74      24.18 o
   5   -8   -3      89.43       2.42      91.61 o
   5   -1   18      47.69       2.10      50.34 o
   1    7  -16      91.40       2.07      94.14 o
   5   -8    3     118.99       2.62     119.28 o
  11    4    7     119.44       2.22     120.27 o
   9   -1   -9      44.96       2.34      46.50 o
   0    6  -17     125.53       2.32     127.88 o
   7   -3  -12      78.02       1.91      78.12 o
   3    5  -18     178.40       3.06     183.42 o
   2  -10    4      88.01       2.40      92.84 o
  11    7   -2      27.52       4.97      36.98 <
   3   -9   -7      28.76       5.23      36.20 <
  10    5   11      64.54       2.01      59.90 o
   3   12    1      93.72       2.57      95.17 o
   9   10    6      35.93       4.23      31.29 o
   7    3   17      69.18       2.04      69.82 o
   1   -6  -17      22.70       7.51      17.86 <
  11    5    7      83.35       1.96      85.33 o
   7   -4   11      89.96       2.07      87.40 o
   2   -8   12      95.64       2.64      96.02 o
   9    6   13      14.78       6.99       7.88 <
  10    0    8     115.88       2.68     115.33 o
  10    3   -9       0.00       8.00      11.43 <
   5    2   19      89.36       2.03      89.32 o
   5   12   -1      26.20       4.16      11.86 o
   6    6   17      44.60       3.73      40.15 o
   9   -3   -4      41.29       3.77      41.10 o
   1  -10   -8     109.40       2.59     108.53 o
   6   -5  -11      59.58       2.07      60.88 o
   3   12    0      79.90       2.58      76.81 o
   2   -3   19     107.08       2.19     107.84 o
   1   -2  -20      69.65       2.94      69.98 o
   6   -2   16      44.03       2.74      43.96 o
  10    3   11      42.10       2.59      34.45 o
   2    0  -20     108.11       2.65     110.71 o
   8   11   -2      61.61       2.57      55.12 o
   9    8   11     129.53       2.67     131.62 o
   4    8   16      48.71       3.62      46.90 o
   6   -7    4      65.05       2.73      64.71 o
   2    1  -20     132.73       2.79     135.38 o
   3   12    2      20.75       7.64      25.62 <
   2   -3  -19      53.31       3.46      51.19 o
  11    1    1      14.38       7.76      14.59 <
   2   11   -7      19.91       7.49      18.58 <
   3    9  -13      13.78       7.13       4.08 <
   8    9   -9      18.08       6.28      23.22 <
   8    7   14       0.00       8.44       8.99 <
   7   -6   -3       0.00       8.41      16.99 <
  10   -1   -4      23.21       6.18       5.01 <
   4   -5  -15      68.87       2.02      69.89 o
   5    8  -14     133.60       2.43     142.14 o
   1    5   19      19.09       9.10      23.86 <
   0    8  -14      13.08       8.73       2.86 <
   9    7  -10      44.51       2.67      40.92 o
   7   11   -5      73.26       1.96      73.41 o
   4   -8    8      27.24       5.18       6.47 <
  11    6   -4      39.44       3.49      40.38 o
   8   10    9     129.98       2.68     137.46 o
   6   -1  -16     138.70       2.80     142.64 o
   0    4  -19       0.00       7.65       6.09 <
   6    4   18      67.56       2.79      69.03 o
   5    2  -18      13.47       8.44       7.85 <
   8   -2   12      45.91       3.70      45.70 o
   5    3   19      30.97       5.19      28.04 <
  11    1    0      30.02       3.22      26.68 o
   2  -10   -5      36.75       4.25      28.21 o
  11    1    2       0.00       7.33      13.63 <
   2    4  -19      62.17       2.32      58.54 o
   1    7   17     112.37       2.70     113.67 o
   8    1   15      49.91       2.31      48.88 o
  11    4   -5      32.52       4.04      17.64 o
   1   -2   20      56.82       2.49      51.65 o
   5    5  -17      27.68       4.28      30.70 o
   8    0  -13       0.00       8.36       4.62 <
   3    0   20      74.70       1.82      70.14 o
   4   -1   19      27.09       3.43      25.87 o
  11    7    5      42.12       2.55      37.39 o
   3   -6  -15      99.57       2.07     102.02 o
  10    9   -3      66.22       2.56      60.96 o
   3    3   20      64.96       3.01      60.41 o
   8    3  -14      34.04       4.26      34.43 o
   0    3   20      83.68       2.71      82.13 o
   1   -4  -19     126.74       2.79     127.90 o
   6   -7   -4      47.49       3.36      43.66 o
   5    1  -18      41.41       3.96      43.13 o
   4   12   -2      21.55       7.01      19.47 <
   8    7  -12     103.12       2.13     103.29 o
   1   11   -6      50.98       2.20      52.30 o
   7    0  -15      22.85       6.46      27.75 <
   0   10   10      33.03       3.50      28.90 o
   7    2   17      29.74       3.62      29.90 o
   0   11    5      38.13       4.15      34.16 o
   7    4   17      56.52       2.29      56.99 o
   3   12   -1      49.53       3.25      47.04 o
   4   -9    0       5.04       8.39      22.75 <
   9    6  -11      90.36       2.39      88.99 o
   4   12    4      45.19       3.26      51.30 o
   3   -7   13     110.86       2.16     109.92 o
   2    8   16      93.01       2.66      93.22 o
   7    5  -15       0.00       7.48      11.21 <
   7   -3   13      63.65       2.20      63.59 o
  10    5   -9      93.90       2.37      97.12 o
   2   10   12       0.00       9.09       0.33 <
   1   10  -10      99.09       2.77     102.24 o
   2    9  -13      78.83       2.77      76.06 o
   4   -9   -1      21.94       6.54      23.49 <
   8   -5    0     110.02       2.61     110.07 o
   3   12    3     104.68       2.62     102.79 o
   8    8   13      34.54       4.15      41.46 o
   8   11    5      58.43       2.88      57.39 o
   6    2  -17      40.08       3.91      43.83 o
   1   -8  -14      76.55       2.08      79.53 o
   8   -5    1      31.21       4.85      23.28 o
   6    1   18      62.13       2.11      62.16 o
   0   10   -9      41.57       3.88      40.81 o
  11    5   -5      95.20       2.33      99.46 o
   6   -3   15      50.53       2.76      50.90 o
   7   -6    4       0.00       8.68       9.50 <
   8   -2  -11      55.07       2.08      55.87 o
   7   -5   -8      51.43       3.21      56.37 o
   6   -6    9      46.28       2.36      44.07 o
   4   -9    1      26.58       5.50      26.85 <
   9    3  -12      82.39       2.41      81.18 o
   0   11   -4      19.87       7.25      13.75 <
   5   12    4      98.18       2.42     104.15 o
   4   -2  -18      13.71       9.02       7.03 <
  11    1   -1      40.96       2.42      38.70 o
  10    1   -8      86.21       1.92      80.94 o
   6   -4  -13       9.48       7.07       1.95 <
  11    1    3       0.00       9.09      12.56 <
   5   -3  -16      18.86       5.62      21.31 <
   9    0   12      90.94       2.60      93.50 o
   9    9   -7      38.44       3.64      34.59 o
   5    1   19      17.94       5.30      10.79 <
  11    3    7      75.77       1.95      72.54 o
   6   -1   17      93.95       1.84      95.12 o
   6   12    1      50.31       3.09      41.67 o
   9   10   -4     127.87       2.61     128.05 o
   5   12   -2     136.31       2.42     134.39 o
   8    2  -14      35.43       4.12      34.35 o
   0    8   15      84.86       2.69      88.68 o
  10   -1    6     143.74       2.90     150.19 o
   2   -9  -10      86.60       2.56      88.58 o
   0    9  -12      30.33       5.63      34.56 <
   4    9  -13     131.53       2.40     131.57 o
   8   -5   -1      61.29       2.91      58.68 o
   9    4  -12       4.12       8.13       4.31 <
   5   -8   -4      25.31       5.87      22.25 <
   6   12    2     113.00       2.50     106.91 o
   3   -9    7      32.62       4.18      38.65 o
   8    6  -13      16.00       7.05       2.51 <
  10    8   -6      16.15       8.16      22.11 <
  10    9    6     129.93       2.64     133.37 o
   5   -8    4      31.57       4.69      30.94 o
   3   -8  -11      41.02       3.81      43.72 o
   8   -5    2      99.94       2.54     101.51 o
   6   12    0      85.60       1.95      83.63 o
   2   -6   16       8.92      10.75      31.91 <
   5    7   17      80.53       2.62      84.92 o
   4   -9   -2      11.79       8.51      15.78 <
   0    9   13      76.24       2.73      73.99 o
   6   11    9      42.30       3.66      44.89 o
   8    4  -14      49.72       2.97      46.98 o
  10    7   10      77.60       2.04      76.29 o
   3   -6   15      54.22       3.30      53.08 o
   8    6   15       6.38       7.13       8.10 <
   4    1  -19      53.15       3.35      46.89 o
  11    2    6      99.67       2.03     100.74 o
   1   -9   11      33.67       5.51      33.54 o
   2   -1  -20      33.39       5.15      31.03 o
   6    3  -17      22.32       6.65      16.31 <
   3   10  -11      55.37       3.32      47.93 o
  11    3   -5      71.77       1.95      74.56 o
   5   -7    9       0.00       7.04       3.82 <
   9    1   13       0.00       7.67      12.76 <
  11    7   -3       5.04       8.02      11.29 <
   4   11   -8       0.00       9.39       1.63 <
  11    6    7       0.00       7.04       4.96 <
  11    2   -4       0.00       6.76      11.08 <
   5    3  -18      21.23       6.67      24.03 <
   4    6  -17      85.83       2.12      89.13 o
   9    8   -9      64.89       2.15      64.86 o
   4   -9    2      56.68       2.92      58.87 o
   2    2  -20      89.23       2.17      88.52 o
   9    4   14      40.02       2.69      35.47 o
   4    7  -16       7.25       7.45      15.27 <
   3   -2  -19       0.00       9.07       1.16 <
   6    1  -17      41.39       3.66      44.73 o
   8   10   -7      39.80       3.02      35.95 o
   3   12   -2      92.25       2.48      95.11 o
   8   11   -3     134.06       2.68     133.61 o
   4    5   19     104.80       2.65     106.28 o
   8   -4   -7     100.50       2.54     100.21 o
   8    8  -11      52.75       2.40      54.40 o
   5   -4  -15      32.47       3.30      26.80 o
   9   -3    6       0.00       8.39       2.58 <
  10    2   -9      67.40       2.56      71.91 o
   4    2  -19      14.08       8.76      15.21 <
   7   -6   -4      16.05       8.59      18.18 <
   3   11   -8      33.09       7.09      32.52 <
   5   -7   -9     120.92       2.65     123.41 o
   4   10  -11      97.45       2.04      93.83 o
   6   12    3      63.08       2.67      57.03 o
   7    9   13      67.95       2.67      72.51 o
   9   -2    9      39.70       4.78      47.22 o
   2   11    9      29.22       5.41      32.15 <
  10    1   10      13.96       8.69      10.56 <
   2    8  -15       0.00       7.51      17.74 <
  10    6   11       0.00       7.16       1.43 <
   7   10   11      76.26       2.53      81.16 o
   3    8  -15       7.81       7.45      22.50 <
   2  -10    5      67.74       2.57      71.31 o
   3   12    4     108.47       2.65     103.25 o
   9    3   14     108.79       2.11     114.67 o
   6   11   -7       5.37       7.16       2.44 <
   6   -7    5      32.98       4.62      38.91 o
   8   -5   -2      39.57       4.09      37.03 o
  11    1   -2      85.33       1.90      86.55 o
   8   -4    8      47.99       2.29      44.89 o
   6   12   -1     100.32       2.04      94.67 o
   4   12   -3      80.89       2.60      80.16 o
   6   10   12     103.98       2.50     107.15 o
   7   11    8      14.50       8.54       8.86 <
   9    2  -12      65.84       2.58      66.52 o
  10    0   -7      13.71       6.95       5.95 <
   1   -5   18      42.84       2.80      43.17 o
  11    1    4      16.15       8.95       7.69 <
   9   10    7     122.98       2.58     131.47 o
   6    9  -12      65.35       2.14      65.07 o
   4   11   10      62.24       3.24      63.94 o
   5    4   19      52.44       3.29      50.86 o
  11    8    1      50.90       2.23      50.91 o
   4   12    5     124.76       2.55     129.70 o
   9   -3   -5      59.38       2.88      57.99 o
  11    8    2      88.82       1.96      89.68 o
   1    9   14      65.86       3.00      67.02 o
   8   -5    3     122.33       2.69     126.03 o
   5    8   16      14.44       8.93      15.53 <
   5   -2  -17      96.49       2.56     100.05 o
   5    0  -18     127.50       2.72     129.26 o
   7   -5    9      89.60       2.00      88.23 o
   6   -6   -9      67.33       2.72      63.77 o
   0    7  -16      52.09       4.24      43.69 o
  11    7    6      76.90       1.95      82.82 o
  10    2   11      16.57       5.99      17.36 <
   6   10  -10       0.00       7.51      12.17 <
   6    9   14      67.04       3.00      68.84 o
   4   -9   -3      42.54       3.64      48.21 o
   2    4   20       0.00       9.23      17.68 <
   5    6   18     140.84       2.89     144.16 o
   5   12    5      20.42       7.14       4.35 <
   9   -1   11      39.65       4.23      38.62 o
  10   -1   -5     103.22       2.03     103.46 o
   7    9  -11      46.64       2.62      50.21 o
   1   -7  -16      18.68       9.21      20.30 <
   1   -9  -12      21.39       5.36       8.27 <
  11    8    0      67.41       1.95      64.82 o
   4    0  -19     124.08       2.70     127.33 o
   2   -8  -13      47.83       2.55      48.16 o
  11    4    8      57.92       2.17      61.91 o
   5   -6   12      25.17       4.43      28.65 <
   0    6   18       0.00       9.23      12.89 <
   6   -7   -5     137.59       2.81     136.30 o
   2  -10   -6     113.06       2.60     118.10 o
   1   11    8      21.47       7.62      11.64 <
   5   -5   14      31.81       3.84      28.24 o
  10    9   -4      60.97       2.64      61.78 o
   5   12   -3      57.78       2.13      52.94 o
   2   12    1       0.00       8.68      14.28 <
   8   11    6      71.17       2.50      73.08 o
  11    5    8      27.98       3.84      33.95 o
   6   -5   12      38.88       3.00      36.54 o
   1   -4   19      31.86       3.78      20.08 o
   2   10  -11     116.11       2.76     114.50 o
   7   -6    5      47.44       3.41      50.53 o
  11    8    3     108.27       2.10     111.54 o
   0   11    6      35.41       4.51      34.54 o
  11    6   -5      91.18       2.38      92.27 o
   9    5   14      26.90       3.86      23.18 o
   4   -9    3      22.47       6.27      29.34 <
   7    1   17      63.78       2.10      60.92 o
   5   11   10     129.48       2.68     130.07 o
   2   12    0      43.29       3.66      44.81 o
   7    5   17      53.62       2.34      51.01 o
   2   -7  -15      16.92       6.66       7.02 <
   5   11   -8       6.89       7.22       2.15 <
   3    4  -19      41.96       3.09      39.91 o
   8    3   16      42.64       2.68      45.69 o
   4    2   20      27.15       6.13      29.36 <
  10    8    9      91.37       2.01      90.42 o
   6   12    4      31.94       4.35      23.78 o
   9   -2   -8       2.25       6.95       5.38 <
   0    5   19       2.25       9.14       8.94 <
   7   10   -9      51.27       2.49      50.27 o
   9    5  -12      43.06       3.41      39.71 o
   2   12    2      68.54       2.83      71.58 o
   1    9  -13      34.07       4.65      30.94 o
   3   -8   11     107.07       2.12     110.63 o
   1    4   20       8.23       9.34       8.98 <
   3   -9   -8      62.01       2.89      66.12 o
   8    4   16      51.81       2.39      47.46 o
  10    7   -8      33.01       4.37      32.17 o
   6    5   18      31.05       5.21      17.14 <
   9    9   10      98.19       2.49      97.76 o
  10   -2    1      62.54       2.78      64.12 o
   3   11   10      86.75       2.58      88.01 o
   1  -10    8      19.96       4.85      19.66 <
   8    1  -14      64.50       2.68      65.95 o
   7   11   -6      16.82       6.25      18.03 <
   3   12   -3      36.38       4.18      25.06 o
   0   11   -5      84.05       2.39      83.54 o
   1    3  -20      93.29       2.19      91.89 o
  10   -2    0       9.83       8.49      12.12 <
   5   -8   -5      84.89       2.58      83.61 o
   6   12   -2      27.71       3.81      18.20 o
   5   -8    5     107.61       2.52     109.52 o
  10    6   -9     103.73       2.43     102.50 o
   4   10   13      16.36       9.05      12.39 <
   4   -8   -9       0.00       8.46       6.86 <
   2   -2   20     110.81       2.26     106.42 o
   8   -5   -3      76.46       2.66      76.29 o
   4    5  -18      20.21       5.92      10.41 <
  10    0    9      50.58       3.50      50.41 o
   7    2  -16     124.13       2.64     127.89 o
  11    4   -6     131.07       2.65     128.37 o
   0    3  -20      59.98       2.46      60.25 o
  11    8   -1      21.86       6.33      23.90 <
   7    3  -16      78.13       2.48      79.86 o
   3   -1   20       0.00       7.76       8.94 <
   2   12   -1      29.80       5.25      30.98 <
   1    8   16      69.92       2.99      70.01 o
   4    1   20      39.27       2.93      30.77 o
   1   -6   17      12.07       9.81      15.76 <
   8    9   12      90.54       2.46      91.41 o
  10   -2    2      26.26       5.69      26.20 <
   7   -4  -11      75.64       1.94      75.05 o
   4    9   15       8.13       9.00       3.07 <
   3    4   20       0.00       9.14      15.00 <
   3    9   15      35.07       5.08      33.26 o
   1  -11   -1      87.26       2.56      84.46 o
   1  -11    0      33.14       4.76      23.88 o
   1    8  -15       0.00       9.07       1.93 <
   1  -10   -9      43.47       3.84      41.92 o
  10    9    7      83.13       2.51      81.04 o
   6   -4   14      51.89       2.48      51.45 o
   3   12    5      18.64       9.19       4.96 <
   9    0  -11      32.78       4.09      33.17 o
   6    4  -17      57.81       2.42      57.30 o
   5   -6  -12     127.68       2.31     130.36 o
  11    1   -3      53.34       2.14      51.65 o
  11    7   -4      15.01       8.26      13.88 <
   8   -5    4      66.76       2.73      65.87 o
   4    8  -15      67.20       2.13      67.11 o
   9   10   -5      78.30       2.37      74.00 o
   4    3  -19      71.04       2.23      73.34 o
   5    0   19      69.15       1.86      67.47 o
  10   -1    7      50.31       3.81      46.50 o
   4   -6   14      13.78       8.16       9.83 <
  11    1    5       0.00       8.92       2.83 <
  11    8    4      27.15       3.86      15.17 o
   2   12    3      42.94       4.04      48.60 o
   1   11   -7      65.81       2.69      68.77 o
  10   -2   -1      13.21       8.54      15.87 <
   2   11   -8      65.51       2.80      65.05 o
   3   10   13      46.28       3.74      45.38 o
   4    3   20      20.12       8.34      17.15 <
   4   -3   18      86.62       2.04      86.33 o
   8    5  -14      26.39       5.41      37.49 <
   8   11   -4      87.20       2.34      78.88 o
   9    2   14      77.66       2.09      78.57 o
  11    5   -6      42.66       3.32      41.40 o
  10    4   12     103.44       2.08     108.98 o
   5    9  -13      28.90       3.98       9.30 o
   1   -3  -20     102.95       2.69     103.84 o
   4   -6  -14     124.35       2.29     129.67 o
   5   10  -11      40.12       2.83      42.37 o
  11    2    7      30.47       3.53      20.61 o
   4   -9   -4      23.72       6.58      24.65 <
   6    7  -15     110.23       2.22     114.21 o
   7   -6   -5      11.57       8.78      14.83 <
   2   -9   10      21.78       4.68      19.26 <
  11    3    8      94.36       2.01      97.97 o
   8   10   10      23.86       6.15       9.45 <
   1  -11   -2      82.54       2.58      82.92 o
   4   -7  -12      53.34       2.24      51.10 o
   1  -11    1      82.78       2.63      76.47 o
   6    0  -17      56.77       3.05      62.99 o
  11    2   -5      26.13       3.75      29.67 o
   6    0   18      17.75       6.21       3.80 <
   4   -4   17      33.06       3.55      28.70 o
   4   -8    9      58.11       2.06      55.40 o
   8   -3   11       0.00       9.59      12.66 <
   9    7   13      14.44       7.31       4.38 <
   4   12   -4      72.85       2.73      69.70 o
   1    1   21      73.88       2.84      73.62 o
   8   -3  -10     133.06       2.37     131.68 o
   8    2   16      59.52       2.17      64.64 o
   8   -1   14     122.23       2.72     125.90 o
   0    7   17      49.64       3.78      48.14 o
   4   12    6      40.50       3.73      36.58 o
   7    7  -14      87.97       2.13      90.01 o
  10    4  -10      37.23       3.86      36.64 o
  10   -2    3      65.61       2.76      61.86 o
   5    4  -18      92.41       2.15      90.65 o
   7   -2  -14     116.07       2.17     118.12 o
   9   -1  -10      20.29       4.73      22.10 <
  11    6    8      22.85       4.61      25.22 <
   3   -4   18      64.29       3.18      63.18 o
   3    1  -20      31.57       5.15      24.35 o
   0    0   21       0.00       8.88       6.84 <
   2   -2  -20       0.00       9.27      14.87 <
  11    3   -6      76.42       2.38      83.53 o
   6   12    5      39.01       4.08      42.72 o
   4   -7   12      85.25       2.05      91.22 o
   5   10   13     111.03       2.66     110.75 o
   9   -3    7       0.00       8.54       3.10 <
   1    0   21       0.00       8.97       8.23 <
   6   -7    6      45.60       3.54      44.47 o
   4   -9    4      33.01       4.47      34.20 o
   2   12   -2      25.61       6.17      33.38 <
  10    5   12      30.72       3.40      24.88 o
   5   12    6     119.24       2.53     122.06 o
   1   10   12       0.00       9.14      10.53 <
   5   -5  -14      68.44       2.04      70.71 o
   2  -10    6       0.00       8.13       3.30 <
  10    3  -10      23.29       5.98      20.32 <
   8    0   15      36.93       4.28      44.82 o
   7   -2   15      19.40       8.00      11.75 <
   5   -3   17      45.69       2.65      46.16 o
   6    6  -16       0.00       7.62       6.60 <
   0    1   21      42.06       4.26      42.10 o
   7   -1   16     102.75       2.56     109.68 o
  11    8   -2      27.21       5.09      28.54 <
   9    8   12      31.40       4.64      21.99 o
  11    7    7      24.73       4.23      19.25 <
   2    3  -20      13.78       7.92      17.98 <
   3   -9    8      10.49       6.92      11.48 <
   5   12   -4      66.86       2.03      62.47 o
  10    3   12     109.66       2.13     112.43 o
  10   10    1      63.88       2.67      61.79 o
  10    8   -7      15.35       8.24      24.78 <
   8    5   16      70.16       2.12      66.74 o
  10   -2   -2      31.67       4.76      29.10 o
  10   10    2      39.55       3.82      40.10 o
   7   12    1      73.43       2.52      75.50 o
   7    1  -16      28.28       5.41      31.86 <
   7   -5   -9      17.94       8.65      22.91 <
   9    1  -12      20.42       6.85      17.01 <
   7   -4   12      96.98       2.21      96.64 o
   7    7   16      22.77       6.89      17.33 <
   1  -11   -3      28.67       5.51      22.21 <
   1  -11    2      84.66       2.57      86.14 o
   8    9  -10       0.00       7.53       5.32 <
   6   12   -3      96.70       2.01      94.65 o
   3    0  -20      83.24       2.69      77.83 o
   7   12    2      18.36       7.85       8.23 <
   7    4  -16       0.00       8.41       1.57 <
   3   -4  -18      88.21       2.06      89.31 o
   9   10    8      71.73       2.46      73.01 o
   9    9   -8      28.40       4.94      27.11 <
   9   -3   -6     113.32       2.60     112.25 o
   2   12    4      46.81       3.81      43.18 o
   0   10   11      73.61       2.11      72.20 o
   7   -1  -15     144.96       2.87     147.56 o
   6   -6   10      42.72       2.62      42.39 o
   8   -5   -4      49.38       3.54      49.15 o
   3    7   18      74.79       2.81      70.23 o
   6    8  -14      19.04       6.15       9.27 <
   7   -6    6       7.70       8.39       8.56 <
   6   -7   -6      57.89       2.98      54.11 o
  10   10    0      85.99       2.43      85.21 o
   1   -8   14      75.33       2.75      76.03 o
   7   12    0      97.04       2.40      98.07 o
   3   12   -4      69.76       2.73      72.44 o
   7    8   15      18.18       9.35      19.28 <
   6   11   10      66.83       2.66      62.05 o
  11    8    5     115.47       2.20     117.39 o
   5    9   15      42.04       3.92      39.39 o
   7    6  -15      56.20       2.41      54.86 o
   3   -5  -17      29.77       3.90      21.49 o
   3   -3   19      83.83       2.07      78.22 o
  10    1   -9     153.06       2.92     152.92 o
   2    9   15      57.48       3.37      56.89 o
   3   -7  -14      43.08       2.79      41.95 o
   4   -1  -19     106.40       2.66     108.65 o
   1   -3   20     112.13       2.27     110.62 o
   6   -5  -12      63.06       2.08      63.53 o
   2    1   21      97.48       2.61      98.77 o
   7    8  -13      61.36       2.30      62.78 o
  10    9   -5     113.91       2.50     116.34 o
   5   -2   18      11.57       7.37      10.31 <
   1    2   21      11.72       9.30      10.68 <
   2   -5  -18      39.25       4.61      39.54 o
   0    4   20      99.76       2.67      99.18 o
  10   -1   -6      56.71       2.07      57.78 o
  10   10    3      76.68       2.52      73.10 o
   9   11    1      87.24       2.42      82.43 o
   8   -4   -8      30.39       5.09      23.63 <
   0   10  -10      81.38       2.63      80.06 o
   3    2  -20      49.81       3.53      43.52 o
   9    7  -11     126.42       2.36     127.38 o
   2  -10   -7      52.22       3.28      56.34 o
   9   11    2      62.90       2.71      62.12 o
   2    6  -18      79.59       2.12      79.47 o
   6   -3  -15      91.53       2.00      90.31 o
  10    5  -10      24.70       5.47      17.12 <
   7   11    9      93.24       2.43      98.66 o
   0   11    7      25.24       6.22      14.75 <
   3   -5   17       8.44       9.65      13.00 <
   9    6   14      11.35       7.07      16.28 <
   4   -2   19       5.82       6.83       3.70 <
   8   -5    5     142.33       2.92     146.87 o
   4    0   20     104.48       1.98     104.67 o
   7   12    3      86.14       2.46      83.44 o
   5   -1  -18     106.10       2.62     103.65 o
  10   -2    4     108.44       2.60     108.21 o
   8   -1  -13      83.53       2.43      86.35 o
   3  -10    0      44.14       3.65      45.89 o
   5    5   19      86.46       2.63      85.96 o
   8   10   -8     104.22       2.14     101.66 o
   3    6   19      24.60       7.35      19.29 <
   7   -3  -13      53.48       2.22      56.24 o
  10    7   11      35.10       3.16      31.21 o
   2   -8   13      76.03       2.77      70.96 o
   2   -7   15     113.68       2.71     113.60 o
  11    1   -4      33.37       3.01      30.24 o
   5    7  -16      33.24       3.65      35.62 o
   6   -2  -16     131.96       2.75     135.10 o
   2    6   19     127.39       2.80     127.67 o
   3  -10   -1      27.74       5.54      30.88 <
   8   -2   13      48.13       3.68      43.85 o
   0    1  -21      14.32       7.92       9.10 <
   9   11    0      31.05       4.66      21.02 o
   1   10  -11      36.07       5.03      27.01 o
   8   -4    9      22.13       4.68      22.56 <
   5   -8   -6      89.40       2.58      88.96 o
   2   -9  -11      49.91       3.34      45.44 o
   2    7   18      92.47       2.75      90.53 o
   5   -7   10      77.18       2.00      72.63 o
   4   11   -9       8.92       9.41       2.57 <
   1    6  -18     108.74       2.20     111.22 o
   5   -8    6      72.23       2.65      74.74 o
  11    1    6       0.00       8.80       4.45 <
   6    7   17      15.18       9.04      14.00 <
   9   -4    1     100.52       2.59     100.09 o
  11    0    1      87.72       2.55      86.62 o
   2   11   10      41.49       4.07      44.53 o
  11    6   -6      16.05       8.18       4.86 <
   9   -4    0      85.11       2.53      82.44 o
   2    2   21     150.59       3.01     150.91 o
   9   -2   10      55.14       3.38      51.77 o
   6   11   -8      56.11       2.23      57.54 o
   4   -4  -17      97.66       2.07      97.90 o
  10    0   -8     101.70       2.03      97.91 o
   4   -9   -5       0.00       8.68      15.06 <
  11    4    9      39.44       2.75      37.38 o
   3  -10    1      83.93       2.55      88.43 o
   7   12   -1      19.70       5.26       6.78 <
   9   11    3      25.90       5.38      24.77 <
   5   -4   16      23.07       5.63      14.12 <
   0   11   -6      60.40       2.74      59.33 o
   2   12   -3       0.00       8.68       8.68 <
  10   10   -1      37.68       4.00      33.92 o
  11    0    0      34.19       4.49      16.21 o
   2   10   13      22.77       7.71      21.85 <
  11    5    9      61.82       2.11      62.28 o
   3   11   -9      23.10       8.11      13.46 <
   1    0  -21      96.11       2.70      93.61 o
   2   -4  -19      13.59       9.37      19.79 <
  11    0    2      17.07       8.69      25.68 <
   1    5  -19      22.99       5.32      23.46 <
   5   -7  -10      40.29       4.00      33.68 o
   6    8   16      17.22       8.83      16.31 <
   5    6  -17      36.29       3.48      41.33 o
   4    7   18      94.86       2.68      95.62 o
   1   11    9      14.78       9.32      21.06 <
   2    0   21      17.46       7.14      11.04 <
   8    7   15       0.00       8.39       7.52 <
   4   -5   16      45.89       2.57      44.60 o
   3  -10   -2     111.09       2.61     113.80 o
  10    1   11      15.94       8.93      31.32 <
  10   -2   -3      11.57       8.54       6.17 <
   9   -4    2      21.47       7.19      10.65 <
   1  -11   -4      73.87       2.72      73.99 o
  11    7   -5       8.63       8.21       5.37 <
   1  -11    3      15.24       8.61       4.39 <
   4    4   20      38.70       4.59      42.94 o
   9    6  -12      26.07       5.57      10.75 <
  10   10    4      37.16       4.01      33.36 o
   9   -4   -1      20.08       7.94       6.88 <
   1   -1   21      87.86       2.18      89.29 o
   8   -2  -12      59.57       2.08      59.21 o
   9    0   13      63.63       2.98      66.92 o
   2    7  -17      58.20       2.35      59.14 o
   3   -8  -12       0.00       8.68       2.45 <
   8    8   14       4.12       8.56      18.78 <
  10    9    8      24.18       5.83      21.55 <
   6   12    6       0.00       8.61       7.76 <
   2    5  -19     106.83       2.24     102.70 o
  11    8   -3     102.08       2.43     102.52 o
   9    8  -10      13.71       7.59      15.14 <
   0    2   21      98.09       2.71      97.06 o
   8   11   -5      61.33       2.63      57.34 o
   7   -5   10      72.26       2.02      73.81 o
   4   11   11     124.69       2.72     127.52 o
  10    2  -10      82.13       2.41      81.72 o
   2   -6  -17      40.63       3.08      40.66 o
   3    9  -14      72.84       2.11      71.98 o
   9   11   -1      62.01       2.76      62.12 o
   7   -3   14      14.44       7.68      11.65 <
   7   -6   -6       4.87       8.78      11.35 <
   7   12    4      47.95       3.23      47.10 o
   4   -9    5      82.34       2.52      87.21 o
   4   12   -5       0.00       8.92      10.77 <
   7    0   17      76.14       2.00      76.91 o
  10    6   12      20.38       5.17       9.76 <
  10    8   10      93.86       2.09      92.73 o
   7    6   17      61.13       2.93      60.57 o
   7   10   12      63.18       2.69      67.32 o
   4   -3  -18      45.15       4.04      45.61 o
  11    0   -1      94.33       2.52      92.40 o
   7   11   -7      80.18       2.00      77.09 o
   3    8   17      72.56       2.88      70.40 o
   8    7  -13      74.14       2.14      72.52 o
   2   12    5      87.40       2.68      89.40 o
   1   -7   16     106.88       2.68     108.50 o
   1    1  -21      93.31       2.67      95.68 o
   6   -6  -10      78.74       2.65      76.39 o
   3  -10    2       0.00       8.63      12.45 <
  10   -1    8      75.77       2.88      68.42 o
   3   -3  -19      74.50       2.91      69.60 o
   9   10   -6      63.75       2.65      59.25 o
   4   12    7      96.33       2.44      96.71 o
   3    6  -18      80.64       2.17      83.20 o
   3   -7   14      38.46       4.53      36.30 o
   3   -9   -9       0.00       8.92      18.46 <
  11    0    3      48.51       3.33      43.59 o
   8    0  -14       0.00       8.49      17.57 <
   1   -9   12      15.35       9.28       5.86 <
  11    4   -7      92.83       2.38      93.21 o
  11    2    8      73.91       2.00      74.62 o
   0    8  -15      84.35       2.72      84.43 o
   1   -1  -21      21.03       8.18      23.19 <
   2   -4   19      83.89       2.11      80.54 o
   9   11    4      67.35       2.56      69.88 o
   2   -5   18      22.36       8.15      15.41 <
   5   12    7     106.91       2.46     105.01 o
   9    3  -13      18.50       7.79      19.86 <
   3   -1  -20      76.74       2.86      74.30 o
  11    2   -6      37.23       2.79      34.41 o
   0    9  -13      12.07       9.04      16.72 <
   3   10  -12     120.54       2.79     127.16 o
   6    3   19      13.78       7.54      20.51 <
   8    1   16      45.21       2.62      44.13 o
   6   12   -4      83.13       1.94      84.04 o
   3    7  -17      28.28       4.22      26.16 o
   5    8  -15      29.97       3.98      28.43 o
  11    8    6      88.52       2.01      92.67 o
   9   -2   -9     107.06       2.07     112.33 o
   4    4  -19      84.46       2.17      86.90 o
   2    9  -14      58.30       3.27      63.70 o
   5   11   11      41.80       5.09       4.43 o
  10    2   12      60.39       2.10      59.88 o
   5   11   -9       9.83       7.37      21.22 <
   9   -4    3     117.79       2.67     117.84 o
   4   -5  -16      57.11       2.29      55.67 o
   7   12   -2     113.09       2.15     116.59 o
   4    8   17      12.42       9.32       9.92 <
   4    6   19     147.25       2.99     148.98 o
   6   -4  -14      46.32       2.50      48.74 o
   1   -8  -15      64.75       2.30      63.62 o
   3  -10   -3      49.60       3.53      46.94 o
   9    1   14      25.24       4.55      26.12 <
   6    2   19      21.55       5.32      24.95 <
   1  -10    9      64.01       3.02      65.52 o
   9   -4   -2     127.46       2.76     122.84 o
   5   12   -5     103.82       2.07     102.27 o
  10   -2    5      28.34       5.52       7.26 <
   0    9   14      80.43       2.74      81.95 o
   9    4  -13      12.00       8.44      18.60 <
   6   -2   17      45.82       2.62      48.72 o
  10    0   10      71.83       2.85      73.94 o
   6   10   13      19.87       9.85      10.40 <
  10   10   -2     107.01       2.52     103.50 o
   6    5  -17      49.21       2.72      50.13 o
   1   12    1       0.00       8.80       4.18 <
   9    9   11      96.24       2.49     100.48 o
  11    3    9      25.21       6.06       9.84 <
   8   -5   -5      24.18       6.63      18.27 <
  11    5   -7     129.17       2.67     136.75 o
   1    7  -17      46.32       4.25      36.17 o
   6   -7    7      10.89       8.69      18.06 <
   9   -1   12      79.69       2.74      78.76 o
   7    3   18      24.53       4.54      26.31 <
   1   12    0       0.00       9.02       1.20 <
   1    6   19      21.70       8.44       4.75 <
   8    3  -15      94.27       2.47     101.01 o
   4   10  -12      41.00       2.84      37.05 o
   1   -5  -19      56.17       3.47      56.93 o
   3   -6  -16      56.64       2.39      53.59 o
  10    7   -9      64.50       2.64      67.84 o
   6    6   18      54.92       3.24      50.17 o
   8    8  -12      68.50       2.16      72.16 o
   7    9   14      59.96       2.76      62.04 o
   1   11   -8      48.78       3.45      48.80 o
  11    7    8      75.62       2.03      78.26 o
   0    5  -19      50.67       2.57      52.23 o
   3   11   11      27.15       6.07      21.55 <
   4   -8  -10      20.75       7.64      22.89 <
   9   -3    8      16.97       8.69      24.47 <
   2    5   20      47.90       3.99      55.47 o
   4    9  -14      69.66       2.11      67.62 o
   3   12   -5      57.34       3.05      61.36 o
   6   10  -11      10.25       7.59      12.30 <
   1   -6  -18       0.00       9.39      10.91 <
  11    6    9       8.92       7.16      12.86 <
   1   12    2       0.00       8.97       1.93 <
   1  -10  -10     109.62       2.65     113.68 o
   6   -3   16       4.12       7.73      22.06 <
  10   10    5      55.07       2.96      53.05 o
   2  -10    7      58.20       2.79      61.32 o
  11    0   -2     118.31       2.63     116.78 o
   9    4   15      67.06       2.28      65.96 o
   7   10  -10      49.67       2.62      49.34 o
   8    6  -14      95.69       2.15     100.62 o
   0    6  -18      69.91       3.24      68.66 o
   7    0  -16      39.01       4.13      44.15 o
   9   11   -2      85.82       2.43      84.35 o
   2    8   17      37.46       4.87      30.00 o
   8   -5    6      67.16       2.76      64.74 o
   5   -1   19      53.23       2.06      53.26 o
  11    3   -7       0.00       8.28       2.24 <
   3    3  -20       0.00       7.89       4.75 <
   6   -1  -17     108.86       2.61     109.53 o
   8   11    8      81.81       2.52      84.91 o
   2   12   -4      10.81       8.64      14.47 <
   0    8   16     117.44       2.72     117.71 o
   2    3   21      92.94       2.72      91.04 o
   3   -2   20      31.48       3.98      24.51 o
   1   12   -1       7.25       8.73      23.66 <
   7   -6    7      63.04       2.90      63.63 o
  11    0    4      87.25       2.90      83.01 o
   3  -10    3      73.99       2.60      74.19 o
   1    3   21      38.24       4.80      31.77 o
   8    2  -15     150.78       2.94     155.58 o
   2   11   -9      35.91       4.28      38.69 o
   8    6   16      30.69       3.84      33.16 o
   1   -9  -13      99.61       2.13     102.68 o
   1    7   18      72.30       3.01      69.79 o
   7    5  -16       2.25       7.70       9.04 <
   7   12    5      38.64       3.77      39.10 o
   3    2   21      60.33       3.15      53.43 o
   3    1   21     113.69       2.66     110.69 o
   1  -11   -5      71.65       2.74      70.01 o
   1  -11    4     102.23       2.48     102.28 o
   3    5   20       0.00       9.50      18.70 <
  10    6  -10      59.87       2.66      54.75 o
   7    4   18      95.11       2.09      96.46 o
  11    1   -5      87.62       1.96      87.68 o
   9    3   15      14.14       7.57       1.83 <
   6   -7   -7      88.13       2.55      92.14 o
   7    2   18      14.44       7.45      24.06 <
  10   -2   -4      10.08       8.73      17.53 <
   9    2  -13      85.67       2.44      86.47 o
   9   -3   -7      15.78       8.90      15.61 <
   7    9  -12      53.55       2.46      56.09 o
   5   -6   13      13.40       7.42       9.61 <
   8   10   11      91.71       2.48      90.51 o
   3   12    7      72.92       3.07      72.90 o
   9   10    9      44.70       3.68      45.45 o
   6    9  -13     107.47       2.18     110.74 o
   2   10  -12      41.59       4.20      40.22 o
   6   -5   13      96.26       2.28      92.68 o
  11    1    7      32.02       5.08      27.85 o
   3   -8   12      24.77       4.56      11.92 <
   6    4   19      40.48       4.15      45.29 o
   4   -9   -6       0.00       9.00      20.38 <
   9   11    5      17.32       8.47      11.40 <
   8    4  -15      21.55       6.73      24.70 <
  10    9   -6      31.86       4.47      30.09 o
   3    5  -19      82.40       2.20      82.56 o
   1    4  -20       0.00       7.94       0.99 <
   4   -8   10      72.73       2.04      70.96 o
   0    2  -21      62.01       2.46      59.30 o
   1   12    3      27.58       6.00      30.11 <
   3   -6   16      39.95       4.24      34.33 o
  12    5    1       0.00       7.22       3.90 <
   5    2   20      45.99       2.74      47.47 o
   9   -4    4      60.20       2.93      60.07 o
   6    9   15      89.18       2.59      89.43 o
  11    9    1      57.02       2.15      51.58 o
   2   -8  -14       9.20       7.65       4.86 <
   1    9   15      19.57       9.31      15.04 <
  12    5    2      52.59       2.30      54.38 o
   0   11    8       8.92       9.16      16.41 <
  11    9    2     143.33       2.52     152.53 o
   5   -3  -17      17.17       6.37       5.88 <
   9   -4   -3      94.94       2.59      92.74 o
  11    8   -4      34.83       4.07      25.25 o
   5    5  -18     105.03       2.24     108.68 o
   8    9   13      26.93       5.36      28.24 <
  10   -1   -7      22.96       4.41      20.68 <
   2   -1   21      14.61       7.87      15.51 <
   2  -10   -8      98.29       2.57      99.68 o
   5   -8   -7       9.83       8.76       8.23 <
   3  -10   -4      68.01       2.88      65.81 o
   3   -9    9      48.65       2.35      54.37 o
  10    8   -8      14.90       8.39      22.98 <
   5   -8    7      20.75       7.19       8.13 <
  12    4    1      99.36       2.06      98.08 o
   6   -1   18      43.45       2.86      40.52 o
   2   -3   20      89.74       2.17      81.80 o
   1    5   20      15.67       9.48      17.97 <
   2   12    6      44.45       4.06      40.20 o
  12    5    0      63.73       2.07      65.87 o
   6   12    7      48.13       3.25      46.27 o
   5    3   20       5.82       9.07      15.35 <
   2   -9   11      24.25       6.33      20.59 <
   7   12   -3      68.20       2.20      63.35 o
   5   -4  -16      51.69       2.39      51.11 o
   5    2  -19      14.20       8.88      21.14 <
   2   -6   17      59.34       3.82      53.74 o
   7   -4  -12      15.35       6.79      18.33 <
   2   -3  -20      69.88       3.06      68.77 o
   1    2  -21      75.46       2.28      74.34 o
  12    4    2      49.41       2.38      45.47 o
   9    5   15      78.84       1.99      81.79 o
   5    7   18      21.47       7.86      18.51 <
  11    9    0      84.89       2.43      91.36 o
   6    1   19      94.46       2.07      94.70 o
   1   12   -2       0.00       8.76       0.63 <
   6    2  -18      61.94       2.88      65.94 o
   4   10   14      67.31       3.02      67.15 o
  10   10   -3     137.47       2.77     135.78 o
  10    4   13      19.83       5.14       1.16 <
   8   -3   12       0.00       9.41       7.35 <
   9    5  -13      72.90       2.56      77.59 o
  12    4    0     130.86       2.36     135.52 o
  11    9    3      55.21       2.19      48.89 o
   5    1  -19      61.39       3.03      61.53 o
   8   -3  -11      26.20       4.00      21.01 o
   4   -9    6       0.00       8.31       3.09 <
   4   -1   20      62.50       1.91      64.60 o
   9    0  -12      41.14       3.55      40.06 o
   5   -5   15      75.91       2.16      75.80 o
  12    5    3      61.54       2.14      61.97 o
   0   11   -7      16.67       8.56      11.30 <
   0    4  -20       0.00       7.84       7.28 <
   2    8  -16       0.00       9.72       8.00 <
   7   11   10      68.97       2.64      71.13 o
   1   -2  -21      35.84       5.25      38.13 o
   1   -4  -20      31.89       5.63      27.20 <
   3    8  -16       9.30       7.48       8.41 <
  11    0   -3      20.75       7.60       5.56 <
   7   -5  -10       0.00       8.68      12.59 <
   2    4  -20      20.79       6.04      21.46 <
   5   -6  -13      96.66       2.05      95.97 o
  11    7   -6       0.00       8.31      12.66 <
  11    6   -7      78.89       2.44      81.02 o
   2    0  -21       0.00       9.34       8.74 <
   5    8   17      23.21       7.13      13.44 <
   9    9   -9       8.23       8.36      12.65 <
   1    9  -14       0.00       9.18       9.65 <
   9   -1  -11      17.17       5.93      15.73 <
   4   -2  -19      38.06       4.71      42.83 o
   8   -4   -9     151.86       3.00     154.52 o
  11    8    7      45.06       2.61      38.14 o
  10   -2    6      71.50       2.78      71.39 o
   2    1  -21      73.58       2.87      69.27 o
   4    7  -17       0.00       7.59      18.42 <
   6   11   11     128.77       2.69     132.29 o
  12    4    3     122.43       2.26     125.75 o
   8   11   -6      70.27       2.03      69.07 o
  10    4  -11      74.34       2.56      79.01 o
   5   10  -12      67.56       2.18      66.12 o
   4   12   -6      83.06       2.67      85.35 o
   9   11   -3      29.74       5.03      24.11 <
   3    3   21      26.33       6.80       6.53 <
   6   12   -5      23.79       5.03      17.52 <
   3   10   14       0.00       9.34      15.27 <
   3    0   21     117.24       2.32     119.82 o
  10   10    6     114.57       2.56     112.20 o
  11    0    5      26.03       7.01      29.19 <
  12    5   -1      66.86       2.02      68.57 o
   7   -6   -7      76.26       2.68      77.59 o
  10    5   13      32.44       3.22      28.25 o
   4   -7  -13      77.94       2.02      76.29 o
   5    1   20     103.99       2.00     101.90 o
  10    9    9     122.40       2.57     128.73 o
   6    3  -18      91.33       2.52      94.26 o
   1   -2   21     106.22       2.29     103.58 o
   9    7   14      74.50       2.06      75.89 o
   3  -10    4      36.86       4.24      41.77 o
   4   12    8     112.01       2.54     113.48 o
  11    4   10      90.45       2.04      86.70 o
   0    3   21     122.02       2.79     123.55 o
  12    6    1       4.51       7.19       5.74 <
   1   12    4      39.48       4.42      46.27 o
   4    6  -18      78.21       2.19      80.97 o
   2   -7  -16       0.00       7.70       9.90 <
   6   -6   11      23.58       4.58      24.29 <
  11    5   10      30.56       3.77      30.95 o
  12    6    2      27.12       3.99      31.92 o
  11    9   -1     124.61       2.64     123.66 o
   6    1  -18       2.60       8.63      21.40 <
   8   -4   10      40.94       4.02      35.60 o
   9    8   13      80.84       2.54      82.87 o
  10    3  -11       0.00       8.41      20.15 <
   1   -7  -17      52.43       3.64      53.07 o
  12    4   -1      23.29       4.38       5.86 <
   5   12    8      68.63       2.65      68.05 o
   1   10   13      40.67       4.46      41.56 o
  10    1  -10      52.57       2.96      53.07 o
  10    3   13      63.68       2.08      65.33 o
   8    3   17      39.18       3.00      37.53 o
   8   10   -9      41.35       2.97      43.65 o
   0    7  -17     124.91       2.95     124.16 o
   7   12    6      63.63       2.84      66.28 o
   8   -5   -6      71.26       2.81      72.48 o
   9    2   15      72.08       2.11      74.71 o
   0   10   12      57.60       2.48      54.86 o
   6   -4   15      63.01       2.26      58.97 o
  11    9    4     112.79       2.18     114.35 o
   8    1  -15     105.82       2.54     109.16 o
  12    6    0       0.00       7.19       9.79 <
   4   -7   13      26.23       4.41      26.60 <
  10    0   -9      89.23       1.97      91.77 o
   8    4   17     111.24       2.18     113.07 o
   5   10   14       0.00       9.09      20.04 <
  12    5    4       0.00       7.22      15.77 <
   5    3  -19      57.47       2.99      62.70 o
   4    9   16       0.00       9.27       4.50 <
   1   11   10      53.88       3.57      57.70 o
   8    9  -11       0.00       7.62       8.19 <
   5   12   -6      36.29       6.19      25.19 <
   6   11   -9      74.06       2.07      73.49 o
   3    9   16      22.73       7.87      29.39 <
  10   -1    9     120.39       2.78     120.98 o
  11    2    9      30.14       3.79      34.40 o
   9   11    6      53.58       3.11      50.90 o
   2   11   11      81.06       2.76      83.43 o
   4    5   20      90.78       2.73      92.02 o
   4   -6   15      26.87       4.68      29.13 <
   9   10   -7      85.98       2.41      89.54 o
  10    7   12      56.83       2.27      57.02 o
   8   12    1      52.10       3.11      43.99 o
   9   -4    5      55.55       3.03      56.22 o
   2   12   -5       0.00       8.54       2.18 <
  12    6    3      25.04       4.25      28.80 <
   9   -2   11      51.73       3.69      52.34 o
   5   -2  -18      30.89       5.53      26.64 <
   1  -11   -6      52.94       3.41      48.30 o
   1  -11    5      79.51       2.51      80.40 o
   0   10  -11      97.30       2.86     101.51 o
   5    9  -14      98.85       2.12      98.66 o
   7    5   18     100.89       2.55     107.72 o
   8   12    2      50.80       3.16      53.45 o
   7   -4   13      48.95       2.80      49.67 o
  11    2   -7      25.94       5.34      19.61 <
   1   12   -3      44.24       3.76      53.53 o
   4    1  -20     114.35       2.69     113.02 o
   9   -4   -4      32.26       5.01      24.46 o
   4   -6  -15      11.57       7.48       7.93 <
   7    1   18      83.61       2.03      84.81 o
   4   11  -10      20.71       8.72      31.91 <
   5   -7   11      36.12       3.14      43.65 o
   8   -1   15      61.91       2.99      64.83 o
   5    6   19      19.13       9.17      10.35 <
   3   12   -6      13.02       8.90      10.44 <
  12    4    4      71.20       2.02      72.20 o
   3   -2  -20       6.51       9.34       9.08 <
  10   -2   -5       7.25       8.73      21.06 <
  12    3    1     127.76       2.32     130.84 o
   3  -10   -5     107.24       2.64     111.54 o
   7   11   -8      56.50       2.26      54.74 o
   8   -5    7      84.67       2.58      81.26 o
   1   -5   19       0.00       9.54       2.15 <
   8   12    0      52.44       3.01      56.26 o
   1    8   17      98.04       2.77     101.24 o
   6   -7    8      35.41       4.39      37.79 o
  10    5  -11     124.60       2.64     126.61 o
   5    4   20      16.82       9.19      26.43 <
   3   11  -10      65.15       3.25      62.23 o
  12    3    2      56.11       2.21      51.79 o
  11    4   -8      27.74       5.18      25.40 <
   2   -1  -21      16.67       9.50      12.71 <
  11    7    9      79.98       2.02      82.17 o
   2   -9  -12     103.69       2.64     109.34 o
   1    8  -16      26.33       8.09      29.65 <
  10    8   11      21.63       5.30       0.93 <
   0    6   19      65.16       3.23      63.35 o
   8    5  -15      15.18       8.54       1.54 <
   4    2  -20      14.32       8.88       9.36 <
   5    0  -19      50.43       3.54      55.84 o
  12    3    0      70.17       2.01      65.84 o
  12    5   -2      60.60       2.09      61.27 o
   9    1  -13     125.91       2.64     126.35 o
  12    6   -1       0.00       7.22      22.21 <
   5   -7  -11      86.89       2.59      87.64 o
   8   12    3      18.41       8.01      24.17 <
   7   12   -4      45.69       2.74      42.56 o
   3   -9  -10      68.23       2.89      65.45 o
   6   -5  -13       0.00       7.36       8.73 <
   2    2  -21      77.84       2.26      74.68 o
   4    8  -16      48.62       2.58      47.27 o
  11    1   -6      22.36       4.56      20.47 <
  10    1   12      11.86       8.88       1.39 <
   7   -5   11      27.15       3.98      19.97 o
  12    4   -2     115.58       2.17     119.41 o
   7   -2  -15     143.78       2.87     143.40 o
   9    7  -12      33.11       3.59      29.89 o
  11    9   -2      31.38       4.83      13.45 o
   6    5   19      98.85       2.64      94.81 o
  11    3   10      97.63       2.07      98.62 o
   7    2  -17      74.18       2.69      75.33 o
   9   -3    9       0.00       8.76       1.88 <
   5   -5  -15      47.69       2.54      49.26 o
   8   11    9      34.98       4.44      34.88 o
   1   10  -12      88.84       2.81      88.69 o
   4   -9   -7      13.02       9.00      22.58 <
   7    3  -17     110.85       2.59     115.52 o
   3   12    8      58.32       3.34      57.03 o
   7   -6    8      39.12       4.20      43.23 o
  11    8   -5      75.56       2.44      76.81 o
  11    5   -8      34.71       4.16      31.05 o
  11    1    8       0.00       8.97       5.46 <
   7    7  -15      34.27       3.72      32.69 o
   4   11   12      45.28       4.02      40.12 o
   2  -10    8      61.57       2.07      60.05 o
  11    0   -4     126.73       2.30     125.75 o
   8    2   17       2.91       7.42      19.79 <
  12    6    4       0.00       7.28       2.56 <
  12    3    3      76.78       2.00      75.85 o
   6    7  -16      32.83       3.83      29.55 o
   8    0   16      90.63       2.61      92.14 o
   2   12    7      51.76       3.57      47.09 o
  11    6   10      26.61       4.32      25.15 o
   1   12    5      11.50       9.09      11.89 <
  11    9    5     122.01       2.28     124.48 o
   7   -2   16      38.64       4.23      44.64 o
   8   12   -1      60.49       2.79      59.99 o
   1   -6   18      65.68       3.38      69.83 o
   8   -2   14      49.02       3.57      50.42 o
   6   -6  -11      79.46       2.70      78.25 o
   4    0  -20     117.23       2.74     120.13 o
   6   -8    0      63.52       2.93      55.99 o
   2    4   21       0.00       9.54       8.33 <
   9    6   15       0.00       7.33       8.80 <
   6   -7   -8     103.31       2.62     100.47 o
  12    3   -1      52.38       2.28      50.21 o
   1   -4   20      87.28       2.18      85.49 o
  12    5    5      58.00       2.17      58.77 o
   1   11   -9      62.40       3.00      56.22 o
   0    5   20      36.61       5.07      33.34 o
  10    0   11      45.84       3.87      45.02 o
   9   -2  -10      38.79       2.79      38.32 o
   7   -7    0      54.07       3.40      57.21 o
  11    0    6      61.10       3.13      62.89 o
  10    2  -11       0.00       8.41       1.84 <
   6   12    8      66.46       2.68      68.56 o
   9    8  -11      47.46       2.74      47.17 o
   3   -7  -15      29.85       4.00      27.60 o
   1  -10   10      80.17       2.71      71.72 o
  11    3   -8      46.52       3.32      47.26 o
   7    8   16      60.18       3.09      59.31 o
   6   -8    1      84.30       2.65      84.11 o
   9   11   -4      61.40       2.78      60.62 o
  10    6   13      33.44       3.33      34.47 o
   7   10   13      85.31       2.58      89.57 o
   5    9   16      69.51       2.95      63.16 o
   7   -7    1      39.01       4.32      37.34 o
   6   -8   -1      81.99       2.65      83.97 o
   2   10   14       8.44       9.37      14.89 <
   8    5   17     107.49       2.17     111.39 o
   7    8  -14     121.91       2.35     123.77 o
   9   -3   -8     128.50       2.76     127.60 o
   6    4  -18      69.48       2.73      72.24 o
   2   -8   14      46.55       3.92      43.89 o
   3  -10    5      39.27       3.78      41.48 o
   1   -8   15      56.02       3.27      54.07 o
   5   11   12     139.38       2.91     136.95 o
   3    4  -20      77.67       2.26      76.06 o
   7   -1   17      15.73       8.71       4.21 <
  10    9   -7      60.43       2.79      57.43 o
   5   11  -10      28.07       4.04      31.23 o
   7   -3  -14     141.63       2.50     145.83 o
   8   12    4      23.75       6.47      23.89 <
  10   10    7       0.00       8.68       3.41 <
   4   -4   18      80.94       2.93      75.15 o
   7    7   17       0.00       8.88       2.18 <
   2    9   16       0.00       9.50       8.97 <
   8   -1  -14      33.37       4.77      40.40 o
   9   10   10      79.46       2.57      83.87 o
   4    2   21      72.76       2.94      69.21 o
   9    9   12      56.13       3.09      48.60 o
   3   -8  -13       0.00       7.53      17.35 <
   4    5  -19     133.83       2.51     136.93 o
   0    7   18      67.94       3.14      69.04 o
   7   -7   -1      78.37       2.77      77.58 o
  12    4    5      38.53       3.00      31.86 o
  10   -2    7      48.29       3.58      53.03 o
   5   -8   -8      58.24       3.08      57.51 o
   9    0   14      47.19       3.71      42.70 o
   6    8  -15      83.52       2.13      86.75 o
   4   -3   19      42.32       4.67      42.58 o
   5   -8    8     116.88       2.62     122.59 o
   4   -9    7      44.92       3.54      46.45 o
   6    0  -18       0.00       8.88       6.15 <
   0   11    9      20.99       8.04       7.88 <
  12    6   -2       0.00       8.28       0.51 <
   6    0   19      96.59       2.10      95.25 o
   1    4   21      43.29       4.45      39.05 o
  11    8    8     108.86       2.19     111.93 o
   1  -10  -11      72.75       2.87      73.60 o
   8   -2  -13      90.36       2.01      92.11 o
   4   -8  -11      15.73       8.90      14.37 <
  10    7  -10      86.38       2.49      86.26 o
   2  -10   -9     109.93       2.67     108.10 o
   7   -1  -16      47.72       3.57      49.78 o
   5    0   20      74.51       1.88      74.06 o
   1   12   -4       0.00       8.85      10.24 <
   3   11   12      93.27       2.64      95.70 o
  10   -1   -8      40.96       2.72      40.63 o
  10    2   13      47.31       2.47      51.58 o
   7   12    7       0.00       8.59       5.20 <
   6   -8    2      59.33       3.14      59.61 o
   7   -7    2     102.42       2.62     103.69 o
  12    3    4     112.27       2.17     116.56 o
   9    6  -13     124.84       2.65     125.49 o
  12    7    1      64.12       2.10      64.30 o
   5   -3   18      20.54       5.66      24.37 <
   8    8   15      71.74       2.69      77.80 o
   6    6  -17      16.97       7.29      17.91 <
  12    7    2      67.54       2.05      73.63 o
   6   -8   -2      94.12       2.58      96.93 o
   9   -4    6      86.85       2.65      88.22 o
   4    1   21      88.62       2.65      84.40 o
   2  -11    0     118.89       2.74     113.28 o
   9   11    7      50.04       3.22      47.67 o
   6   12   -6      85.37       2.08      79.98 o
  12    5   -3     104.96       2.45     105.26 o
   2   -2   21      82.62       2.22      82.23 o
   7    1  -17      15.18       8.76      27.19 <
   2  -11   -1      47.49       3.76      40.17 o
   3    4   21       0.00       9.48       3.75 <
   6   -3  -16      64.35       2.10      62.79 o
   1    3  -21      21.19       6.25      15.11 <
   3   -1   21       1.30       8.00       2.28 <
   7    6  -16      51.64       2.63      53.68 o
   2   11  -10      16.31       9.83       2.93 <
   1   -9   13      19.53       8.90      19.37 <
   9   -4   -5     115.86       2.69     116.32 o
   9   -1   13      87.64       2.63      90.29 o
   3   -4   19      41.21       4.67      35.02 o
   4    3  -20      40.83       3.27      45.68 o
   8    7   16       0.00       9.39      18.90 <
   8   12   -2      48.53       3.36      44.61 o
   0    3  -21      80.52       2.24      77.50 o
   2   -7   16      20.17       8.37      20.07 <
  12    6    5      17.80       5.96      18.65 <
  12    4   -3      96.29       2.02      98.74 o
   7   -7   -2      59.13       3.19      54.74 o
   7    4  -17      73.23       2.67      69.90 o
  12    3   -2      92.96       2.00      95.18 o
   0   11   -8      99.45       2.67      99.31 o
  12    7    0      21.55       5.00      15.83 <
  10   -3    1       0.00       8.85       2.81 <
   8   10   12      72.36       2.69      74.31 o
  11    7   -7       9.83       8.41      21.26 <
  11    9   -3     118.63       2.59     122.70 o
   4    3   21      29.17       6.09      26.05 <
   4   12   -7      46.55       3.63      48.16 o
  10   -3    0      13.40       8.88      15.42 <
   6   10   14     105.94       2.71     103.58 o
   7   -3   15      23.43       7.17      32.77 <
   3  -10   -6      24.56       6.50      12.20 <
   2  -11    1      60.15       3.11      58.96 o
   5    4  -19      14.08       8.00       9.62 <
   8   11   -7      38.26       3.48      31.74 o
   3   10  -13      59.17       3.40      55.71 o
  12    7    3      23.36       4.66      20.58 <
   7   10  -11      10.58       7.68       6.85 <
   1  -11   -7      78.87       2.74      83.50 o
   1  -11    6      84.37       2.51      81.88 o
   3   -9   10      10.58       7.31      11.14 <
   2  -11   -2      97.01       2.62     100.88 o
  11   -1    1      86.26       2.61      82.73 o
   1   -3  -21      55.41       3.60      55.17 o
   4   12    9      32.07       6.31      22.71 <
   3   -5  -18     112.35       2.24     112.11 o
   8   -5   -7      16.57       9.07      16.06 <
  10    8   -9       0.00       8.59       7.59 <
   7   -6   -8      23.61       6.76      28.37 <
   2   12   -6      20.54       7.51      24.16 <
   4   -8   11      14.44       7.40      18.89 <
   3    7   19      44.07       4.28      42.72 o
   6    8   17      11.50       9.07      20.13 <
  10   -3    2      30.78       5.11      28.81 o
   5   12    9     116.63       2.61     123.37 o
   8    7  -14      73.75       2.21      71.58 o
  11   -1    0      25.97       6.02      21.39 <
  11    6   -8      70.06       2.63      66.31 o
   6   10  -12       0.00       7.65       7.55 <
   6   -2  -17      49.59       3.53      43.38 o
  11    9    6      45.99       2.62      40.49 o
   5   -4   17     107.01       2.23     105.88 o
   6    7   18      38.15       4.46      38.11 o
   0    9  -14      16.31       9.21      12.72 <
   3   -4  -19     100.21       2.16     100.14 o
  10   -2   -6       5.37       8.78      10.58 <
   8   12    5       0.00       8.49       7.43 <
  10    9   10      49.67       3.59      49.25 o
  11   -1    2     101.72       2.61     102.09 o
   3   -5   18      57.76       3.71      54.69 o
  10    6  -11      72.41       2.58      72.70 o
   3   -7   15      42.90       4.18      34.71 o
   9    1   15       0.00       8.66       8.99 <
   3    9  -15      41.21       4.73      45.37 o
   7   -7    3      27.89       5.91      31.56 <
   5   -9    0      61.08       3.03      65.37 o
   7   11   11      13.78       8.66       2.51 <
  10   -3   -1      25.51       6.16      20.96 <
   4   10  -13      96.68       2.09      95.89 o
   5    7  -17      56.59       2.49      56.62 o
   9    3  -14     100.36       2.51     103.40 o
   6   -8    3      45.69       3.68      39.74 o
   5   -2   19       0.00       7.70       4.10 <
  12    5    6      43.95       2.65      44.37 o
   7    9   15      47.13       4.00      47.06 o
   7   12   -5     102.38       2.13      98.85 o
   0   12    1       0.00       8.95       4.19 <
   1   12    6      45.99       4.00      46.62 o
   0    9   15     112.70       2.71     112.60 o
   8    8  -13      80.99       2.16      82.17 o
   2   -5  -19      58.95       3.46      59.08 o
   5   12   -7      85.39       2.95      80.73 o
   5   -9   -1       0.00       8.51       9.67 <
   4   -5   17      64.38       3.71      60.49 o
   0   12    0       0.00       9.00       7.10 <
   8    0  -15       0.00       8.78      12.82 <
   6   -8   -3      30.78       5.33      32.86 <
  12    7   -1      43.13       3.44      49.39 o
   5   -9    1      14.44       8.61      12.68 <
   2   -2  -21      35.55       5.36      41.48 o
  11    0   -5     126.56       2.30     127.66 o
   1    1   22      28.25       6.31      21.74 <
   8   -5    8     127.36       2.78     130.00 o
   9    4  -14      11.27       8.66      19.58 <
   8   -6    0      53.86       3.37      52.26 o
   3    1  -21     120.37       2.74     121.74 o
   2  -11    2      44.32       3.71      47.61 o
   3   12   -7      63.06       3.05      64.28 o
   4   -4  -18      80.50       2.10      83.89 o
   2    7   19     115.48       2.79     114.31 o
  11   -1   -1     110.16       2.65     111.14 o
   8   -6    1      26.10       6.41      26.52 <
  12    2    1      96.92       2.06      96.20 o
  10   10   -5     133.40       2.72     135.61 o
  12    6   -3      20.38       6.78      16.51 <
   6   -4  -15       0.00       7.42       1.26 <
  12    3    5      60.75       2.18      58.69 o
   8   -4  -10      77.08       2.70      70.62 o
   1   -9  -14      98.06       2.16      98.06 o
  11    4   11      36.38       3.17      29.84 o
  12    4    6     111.17       2.17     115.72 o
   0   12    2       0.00       9.09       9.23 <
   2    9  -15      33.99       6.28      44.17 <
  12    7    4      73.52       2.02      74.54 o
   3   -3   20     102.01       2.20     102.13 o
   7   -7   -3      79.23       2.74      73.72 o
  11    5   11      20.71       5.29      14.02 <
   2    6  -19      63.76       2.39      61.97 o
   2  -11   -3      98.80       2.63     100.00 o
  10   -3    3       0.00       8.56       2.15 <
   3   -8   13      76.14       2.86      74.28 o
  12    2    2      63.40       2.13      62.14 o
   1   -8  -16      49.38       2.81      47.87 o
  11    2   10      25.24       4.41      18.80 <
   5   -1  -19       0.00       9.25       3.74 <
   0    8  -16      49.96       3.77      50.11 o
   5    5   20      33.44       5.17      30.52 o
  11   -1    3       0.00       8.63       3.60 <
   2    3  -21      46.28       3.03      45.58 o
   7    6   18      71.54       2.85      69.79 o
   0    0   22      11.12       9.37      22.92 <
   1    0   22       0.00       9.20       1.00 <
   0   12   -1       0.00       9.07       5.73 <
  12    2    0      20.21       5.42      19.61 <
   8    1   17       0.00       7.53      14.36 <
   6   11   12      49.45       3.42      49.26 o
   3    6   20     108.84       2.79     107.45 o
  10   -1   10      23.79       7.24       2.49 <
   4   -1  -20      36.10       5.03      32.88 o
   8   -6   -1      21.98       7.37      26.12 <
   2   -9   12      20.08       8.91      14.27 <
   7   -5  -11      16.26       8.83      21.59 <
  11    0    7      83.95       2.83      81.71 o
   8    9   14      58.49       3.07      59.65 o
   9    9  -10       0.00       7.70      11.29 <
   4    7   19      87.38       2.77      93.78 o
   2   10  -13      74.30       2.95      80.18 o
   9   10   -8      13.40       8.49       7.67 <
  11    2   -8      36.45       4.10      40.27 o
   4   -2   20      45.88       2.93      45.02 o
   7    0   18     119.49       2.27     120.56 o
   5   -6   14       0.00       8.73       9.45 <
   2    6   20      31.46       6.11      31.92 <
   3    8   18      18.68       9.50      15.32 <
   5   -9   -2      32.85       4.80      32.81 o
   6   -5   14      76.49       2.24      72.79 o
   1   -7   17      74.77       3.46      69.62 o
   3    0  -21     136.35       2.92     137.06 o
   1    6  -19      69.76       2.27      64.94 o
   7    9  -13       0.00       7.73       1.41 <
   9    4   16     115.55       2.27     119.13 o
  11    8   -6      74.94       2.48      76.60 o
   8   -4   11      44.32       3.81      42.72 o
   0    1   22      70.85       3.06      69.13 o
   2   -6  -18       0.00       7.97       6.29 <
   9   11   -5      83.34       2.48      84.28 o
   5   -9    2      17.32       8.86      23.72 <
   2   12    8      81.75       2.83      80.25 o
   8   -6    2      21.90       7.59      23.84 <
   5    6  -18      14.50       7.97      20.61 <
  11    1   -7      60.39       2.12      57.61 o
  10   -3   -2      53.37       3.27      51.29 o
   5    8  -16      38.83       3.30      41.36 o
   8   12   -3      58.92       2.80      56.03 o
   6   -7    9      58.42       2.22      53.06 o
  12    3   -3      17.37       6.10       5.79 <
   3  -10    6      65.16       2.79      59.85 o
   8   -3   13      13.02       9.57      16.36 <
   0    4   21       0.00       9.61       8.28 <
  11    7   10      23.90       4.98      12.88 <
   2    7  -18      46.92       2.80      50.93 o
   4   -9   -8       6.76       9.07       2.22 <
   4    9  -15      45.69       2.77      46.22 o
   8   -3  -12     110.48       2.15     109.67 o
   1   -3   21      24.77       5.45      11.90 <
   1   11   11       0.00       7.94       8.89 <
  12    6    6      14.08       7.31      22.22 <
   4   -5  -17     123.47       2.33     122.44 o
   4    0   21      24.42       4.14      12.82 <
   3   12    9      76.33       2.80      76.03 o
   9    2  -14     134.11       2.76     138.82 o
  11    1    9      43.08       4.12      45.05 o
  10    4   14     107.87       2.14     108.70 o
   1   12   -5      30.08       5.29      39.21 <
  10   10    8      33.24       4.67      34.43 o
  12    2    3      19.26       5.64      22.72 <
   7   -4  -13      52.57       2.33      51.53 o
  10   11    1       0.00       8.66      16.90 <
  12    5   -4      68.31       2.56      67.15 o
   9    3   16      98.73       2.12     101.83 o
   4    8   18      23.21       7.82      24.50 <
  10   11    2      25.28       6.08      27.00 <
   8    6  -15      71.36       2.22      72.42 o
  10    0  -10       0.00       8.41       1.45 <
   8    3  -16      95.46       2.54      99.85 o
   6    9  -14      45.64       2.81      41.18 o
   0   12    3       0.00       9.11       3.59 <
   8   10  -10      46.15       2.82      45.70 o
   3    2  -21      38.09       4.68      33.97 o
  12    2   -1      38.22       3.13      40.32 o
   2    1   22      84.82       2.78      80.91 o
   6   -6   12      24.70       4.85      17.74 <
   3   -6  -17      72.36       2.21      72.32 o
   2   -4  -20     129.69       2.88     122.85 o
  12    4   -4      77.36       2.48      76.71 o
   5   13    1      36.77       5.10      34.21 o
   9   -1  -12       0.00       8.49       4.27 <
   7   -7    4      64.72       2.92      66.42 o
   8   11   10      29.74       5.12      31.65 <
   1    2   22      89.30       2.75      88.63 o
  11   -1   -2      51.73       3.27      46.83 o
   7   11   -9      43.23       3.09      40.95 o
   7   -6    9      19.74       5.54      19.46 <
  12    7   -2      62.81       2.73      67.54 o
   6   11  -10      20.71       5.61      18.79 <
   6   -3   17      20.95       5.79      22.49 <
   2   -8  -15      76.66       2.15      79.07 o
   6   -2   18      23.79       5.00      22.87 <
   8    6   17      18.91       8.56      24.40 <
   8   -6   -2      62.79       3.19      60.43 o
   6   12    9      14.50       8.61       9.76 <
   6   -8    4      93.26       2.61      97.70 o
  10    1  -11      78.70       2.51      79.34 o
   4   13    1      68.26       3.02      66.80 o
  11    9   -4     108.39       2.53     110.79 o
   4   -3  -19       0.00       9.43       4.30 <
  11    4   -9      88.28       2.46      89.96 o
  10   -2    8       0.00       9.76       8.25 <
   2   11   12      27.31       6.71      33.96 <
   6    9   16      23.47       7.12       6.04 <
   1    5  -20      60.47       2.46      58.10 o
   0   12   -2      40.60       4.22      40.38 o
   9    0  -13      59.51       2.82      60.13 o
  10   11    0      63.56       2.82      66.17 o
   2  -11    3      94.45       2.57      95.85 o
   5   13    0      87.46       2.78      86.36 o
   4   10   15      13.21       9.32      19.00 <
  10    4  -12      15.12       8.54      18.85 <
   0    8   17       0.00       9.68       6.51 <
   9   -3   10       0.00      10.13       1.69 <
   7   12    8      44.77       3.49      41.12 o
   9   -4    7      20.42       7.85      31.00 <
   9   -2   12       0.00       9.23       5.13 <
  10    5   14      40.63       2.76      40.92 o
   3    7  -18       0.00       7.81       2.16 <
   8   12    6       6.51       8.49       1.61 <
  10   11    3      26.61       5.78      30.40 <
   4   13    2      80.72       2.88      80.97 o
   2  -10    9      23.07       4.75      21.75 <
   6   -8   -4      88.11       2.58      88.93 o
   4   13    0      22.51       7.69      15.52 <
   4    4   21      20.83       8.71      31.00 <
  11   -1    4     116.10       2.69     116.15 o
  10   -3    4      17.61       9.02      24.98 <
   1    9   16     101.54       2.78     101.33 o
   2   -5   19      37.57       5.42      31.12 o
   8    2  -16      59.95       2.99      62.84 o
   9   11    8      28.34       5.79      28.36 <
   3    6  -19     105.69       2.25     108.83 o
   8   -6    3      45.07       3.95      40.73 o
   5   -9   -3       0.00       8.76       5.80 <
  10    7   13      80.40       2.06      79.60 o
   9    8   14      97.85       2.52     103.28 o
  12    7    5      85.72       2.02      88.64 o
  11    3   11      97.74       2.08      98.09 o
   2  -11   -4      41.00       4.16      26.49 o
   7    3   19      29.02       4.11      27.27 o
   2    5  -20      82.43       2.23      81.55 o
   0    1  -22      61.18       2.54      60.21 o
  11    8    9      67.89       2.15      67.43 o
   0   10   13      11.27       8.05       4.01 <
   9   -4   -6      60.85       3.14      53.57 o
  10    8   12      99.51       2.11     100.71 o
   2    2   22      74.16       2.91      72.36 o
   1    7  -18      42.30       4.83      42.05 o
   6    6   19      79.21       2.83      76.79 o
   9    5   16      62.81       2.31      62.04 o
   5   -6  -14      28.34       4.03      16.20 o
   2    8   18      71.51       3.13      66.41 o
   6   -7   -9      38.31       4.46      35.47 o
  10    3  -12      17.46       8.54      22.59 <
   6    3   20      15.46       7.68      14.22 <
   7    0  -17       0.00       8.97       3.02 <
   5   -9    3      71.12       2.80      71.82 o
   6    5  -18       9.30       7.97      20.77 <
  11    6   11       0.00       7.33       5.49 <
   4   -9    8      54.69       3.15      60.47 o
   5   10  -13      63.43       2.28      60.80 o
   3   -3  -20      46.50       4.18      42.70 o
  10    3   14      57.60       2.25      55.25 o
  11    9    7      89.72       2.07      85.69 o
   4   11  -11      11.12       9.46      24.60 <
  11    5   -9      95.12       2.48      94.96 o
   3   -9  -11      79.58       2.76      84.19 o
   9    5  -14       0.00       8.61      11.41 <
   5   -7   12      33.87       3.74      34.27 o
   7   -7   -4     104.81       2.68     101.94 o
   5   13    3      77.84       2.59      79.43 o
   1   10   14      11.35       9.57      14.32 <
   4   -7  -14      25.74       4.56      23.94 <
   2   -4   20       0.00       9.74       9.79 <
   4    6   20      66.16       3.10      62.88 o
   9    7   15      50.85       3.37      54.70 o
   3  -10   -7      87.62       2.68      92.24 o
   8    4  -16      62.96       2.88      62.88 o
   6    2   20      31.13       3.95      32.11 o
  12    2    4     106.70       2.68     105.20 o
   3   10   15      50.90       3.82      50.79 o
   0   10  -12      16.00       9.68      10.41 <
   1    0  -22       0.00       9.48       5.70 <
   2    0   22      51.05       3.70      48.05 o
   3   11  -11      20.29       9.15       6.31 <
  10   -3   -3       9.11       8.83       2.68 <
  12    3    6     105.97       2.14     106.27 o
   7    5  -17       0.00       7.92      17.41 <
  10    9   -8      57.51       2.86      58.60 o
   5   -8   -9      26.55       6.39      30.43 <
   8    9  -12      13.59       7.81      25.86 <
   1   -6  -19       0.00       9.65       8.80 <
  12    5    7      14.55       7.34      16.95 <
   4   13    3      13.28       9.66      11.39 <
   9   -3   -9      87.52       2.63      81.66 o
   3   -6   17       0.00      11.12      13.56 <
   5   -8    9      55.24       2.30      56.41 o
   4   13   -1      99.71       2.60      94.60 o
  10   11   -1      38.06       4.25      35.60 o
   6   -1  -18      72.59       2.86      74.20 o
   1   -1   22      25.97       5.17      24.14 <
   6   12   -7      84.59       2.10      82.68 o
   1    6   20      68.03       3.23      68.77 o
  12    2   -2      32.85       3.64      34.92 o
  11    3   -9      17.75       7.97      13.86 <
  12    6   -4      53.73       3.06      52.47 o
   5   -5   16      43.51       2.97      42.90 o
   0   12    4       0.00       9.16      10.60 <
   0    2   22      79.79       2.98      79.73 o
   7   -5   12      99.69       2.18     100.36 o
   5   -7  -12      95.96       2.58      97.33 o
   9   10   11      48.55       3.34      45.42 o
   7    4   19      86.62       2.11      86.35 o
   4    4  -20      28.13       4.69      27.57 o
   1   -5  -20      27.02       7.03      32.24 <
   1    7   19      48.57       4.10      48.83 o
   1   12    7      73.76       2.84      77.28 o
  10   11    4       0.00       8.61       1.97 <
   1    9  -15      14.32       9.39      25.92 <
   0   11   10      19.91       8.73       2.20 <
   1  -11   -8      19.31       8.69       4.76 <
   7    2   19       0.00       7.51       5.44 <
   1   11  -10      94.91       3.17      90.45 o
   1  -11    7      94.35       2.04      94.93 o
   4   -7   14      71.61       2.16      68.77 o
   5   10   15      74.38       2.86      72.40 o
   0    6  -19      76.97       3.14      79.50 o
   2   -9  -13      53.88       3.46      50.30 o
  10    1   13      11.20       9.00      20.04 <
   8   -6   -3      15.07       9.21      10.70 <
   7   -4   14      77.89       2.22      74.07 o
   3   -1  -21      73.24       2.97      73.42 o
  12    4    7      71.03       2.08      68.82 o
  10    5  -12     106.81       2.55     107.56 o
  11   10    1      89.38       2.51      93.71 o
   6   13    1      49.29       3.48      53.24 o
   5   -4  -17      56.11       2.36      52.04 o
  11   10    2      74.52       2.66      68.75 o
   2  -10  -10      28.52       6.11      27.69 <
  11   -1   -3      67.23       2.76      66.92 o
   0    5  -20      27.24       4.71      31.73 <
   2   12   -7      18.46       8.86       0.82 <
  10    0   12       0.00       9.09       9.94 <
   1    1  -22      67.16       3.11      66.54 o
   5   -1   20       0.00       7.07       5.16 <
   4   11   13      66.69       2.99      59.73 o
   0   12   -3       2.60       9.27      24.80 <
   6   13    2      46.28       3.60      44.74 o
  10   -1   -9      19.40       5.47      17.14 <
  12    3   -4      78.33       2.03      78.45 o
   7   12   -6      33.19       3.63      31.69 o
  10   -2   -7       0.00       8.88       0.51 <
   1   -1  -22      14.90       9.61      20.07 <
   5   -3  -18      13.78       9.32      11.97 <
   8   12   -4      84.18       2.44      85.01 o
  11    0   -6      17.80       5.86       7.77 <
   9    2   16      20.08       5.70      27.61 <
   1  -10   11      42.06       4.02      39.50 o
   2    5   21       8.92       9.79       0.71 <
   8   -5   -8      63.21       3.03      58.98 o
  12    8    1      85.71       2.00      86.05 o
   9   -2  -11      43.99       2.68      40.74 o
   6   13    0       2.91       7.36       1.42 <
   4   12   -8      39.14       5.47      35.95 o
  12    8    2      78.02       2.01      78.72 o
  12    7   -3      23.50       6.07      33.69 <
   5   13    4      34.61       4.56      29.65 o
   8   -6    4      43.39       3.94      40.92 o
   6    4   20      69.92       2.90      67.48 o
   6   -6  -12      59.01       3.11      56.25 o
  11    7   -8      33.32       4.35      36.19 o
  11   10    0      24.14       6.33      20.77 <
   7   -7    5      27.06       6.09      29.10 <
   2   -6   18       0.00      10.02      10.66 <
   5    8   18      41.29       4.43      39.18 o
   3   13    1      76.35       2.84      71.55 o
   6   -4   16      83.48       2.36      82.25 o
  11   10    3      23.47       6.47      25.15 <
   2  -11    4      25.67       6.12       6.76 <
   5    7   19      34.78       5.36      27.94 o
   5   -9   -4      15.18       8.95      21.63 <
   2    8  -17       0.00       9.61      14.72 <
   6   -1   19      46.43       3.81      49.13 o
   0   11   -9      86.23       2.76      87.51 o
   8   11   -8      93.16       2.15      92.39 o
  11   -1    5      74.84       2.76      70.81 o
   4   12   10      95.26       2.75      90.28 o
  12    6    7      36.31       3.15      32.93 o
  10   10   -6      81.14       2.53      75.53 o
   6   -8    5      26.65       6.09      27.82 <
   3    8  -17       0.00       7.70      10.90 <
   5   12   10      24.42       6.60      16.46 <
  10   -3    5      28.34       5.55      31.75 <
   9    9   13     107.93       2.60     108.32 o
   4   13    4      85.31       2.92      87.59 o
   5   13   -2      72.22       2.89      72.43 o
   5   11   13      71.91       2.98      69.45 o
   5   11  -11       0.00       7.59       5.51 <
   7   -6   -9      20.00       8.06      19.96 <
   3   13    0     110.46       2.66     107.31 o
  12    8    0      31.02       4.96      24.48 o
   1   10  -13      39.12       4.72      38.05 o
   2   -7  -17      26.49       4.78      29.94 <
   3    5   21      69.52       3.22      66.92 o
   6   13    3       5.52       8.66       3.42 <
   3   13    2      70.81       3.04      62.29 o
   3   -2   21      50.55       2.84      47.99 o
   5   -9    4      65.01       2.91      66.32 o
  11    0    8       8.63       9.27      11.06 <
   1  -10  -12      45.89       4.10      34.40 o
  12    8    3      81.49       2.03      78.35 o
   8   -1   16      54.53       3.32      51.32 o
   6   -5  -14      51.35       2.48      49.18 o
   2  -11   -5     109.19       2.69     110.52 o
  12    7    6      13.65       7.34       6.63 <
   9    7  -13      85.26       2.17      83.38 o
   4    9   17      39.33       4.86      38.76 o
   4   -6   16       0.00       9.18      19.61 <
   5    5  -19      29.02       4.60      16.30 o
  12    2    5      65.97       3.01      61.95 o
  10    2  -12      67.64       2.69      68.87 o
   4  -10    0      25.94       6.22      24.38 <
  10   11   -2      38.68       4.14      40.00 o
   5    9  -15      99.44       2.18      98.28 o
  12    5   -5     112.09       2.52     109.95 o
   3    3  -21       0.00       8.05       0.42 <
  10    6   14      24.70       4.41      28.36 <
   3    9   17      24.73       7.34      24.50 <
   9    1  -14      77.69       2.58      79.40 o
   6   -8   -5      75.24       2.77      68.78 o
   7   10   14      22.28       7.04       3.99 <
   8    1  -16       8.23       8.73      13.23 <
   9   12    1      29.91       5.17      33.39 <
   3    5  -20     119.23       2.37     116.98 o
   4   -8  -12       6.89       9.02      12.84 <
   9    8  -12      37.55       3.39      37.45 o
   4   -6  -16     102.52       2.15     101.39 o
   4  -10   -1      34.19       4.76      37.05 o
   9   12    2       1.30       8.61       0.38 <
   8   -5    9      36.52       3.16      35.53 o
   9   11   -6      25.81       5.69      21.36 <
  12    4   -5     131.82       2.69     133.83 o
   6   13   -1      61.11       2.22      59.33 o
   5   12   -8      84.53       3.02      85.13 o
   1   12   -6       0.00       8.73       6.88 <
   8    3   18      64.06       2.22      66.70 o
  10    9   11      65.53       2.95      59.88 o
   2    3   22       0.00       9.59       0.46 <
   6    1   20      40.54       3.13      36.26 o
   5    2   21      13.84       9.28      15.49 <
   3  -10    7      35.89       4.26      35.70 o
  10   11    5      21.03       7.26      26.02 <
  10    7  -11       7.25       8.54       6.77 <
   1    3   22      91.64       2.81      95.02 o
   8   12    7      20.04       7.79      23.51 <
   6    2  -19       0.00       9.00       5.11 <
   3    2   22      89.70       2.74      82.51 o
   3   11   13      75.62       2.90      71.01 o
   1   -7  -18      54.02       3.76      53.62 o
   4  -10    1       0.00       8.80       3.34 <
   3   12   -8      35.98       4.67      37.82 o
   8    4   18      79.27       2.12      77.74 o
   3    1   22      61.39       3.17      53.34 o
   4    7  -18      13.40       7.89       9.01 <
  12    2   -3      11.93       7.95      13.93 <
  11    6   -9      46.97       3.38      43.74 o
  11   10   -1     111.93       2.56     115.69 o
   2   11  -11      66.92       3.28      67.89 o
  11    9   -5      33.03       4.46      12.81 o
  10   -3   -4      38.83       4.29      37.43 o
   3   13   -1      35.07       5.03      19.25 o
   7   -7   -5      26.13       6.56      17.90 <
   1    4  -21       0.00       8.18       3.88 <
   9   12    0      17.07       8.76      27.79 <
   8   -2   15      63.55       3.08      65.05 o
  11   10    4      85.17       2.55      82.65 o
   0   12    5      12.00       9.18      18.19 <
   5    3   21       0.00       9.32       3.08 <
   3   13    3     128.81       2.86     130.04 o
   2   12    9      25.64       7.25      24.62 <
  11    8   -7      26.07       5.60       7.02 <
   1    5   21      13.53       9.83      24.98 <
  10   10    9      64.66       3.03      67.34 o
   3   -9   11      38.48       3.07      36.99 o
   5    2  -20      10.17       9.16       2.37 <
   9   -5    0      59.33       3.29      55.12 o
   9   -5    1     114.32       2.70     113.53 o
   9   12    3       0.00       8.63       5.30 <
   8   10   13      13.96       8.61      12.73 <
  12    8   -1      61.88       2.93      60.71 o
   3   -8  -14      25.61       4.78      25.08 <
  10    8  -10      31.48       4.79      29.45 o
   4  -10   -2       0.00       8.71       1.38 <
   2   -3   21     107.27       2.29     105.97 o
   2   10   15      31.05       5.99      32.79 <
   8   -6   -4      30.36       5.82      30.43 <
  10    2   14       4.69       7.36       8.18 <
   0    7  -18      79.32       3.14      78.92 o
   9    6   16       0.00       7.97      11.53 <
   7   11   12      72.13       2.72      70.94 o
   5    1  -20      13.21       9.16      15.76 <
  12    8    4     117.52       2.25     124.18 o
   2   -3  -21      56.11       3.72      61.97 o
   6   13    4      30.47       5.58      28.36 <
   0    2  -22      38.75       3.63      33.92 o
   5   -5  -16     113.49       2.23     116.02 o
   8    5  -16       0.00       8.71       9.46 <
  11    1   -8      58.59       2.83      61.00 o
   4   -1   21      17.75       7.35      19.11 <
  12    3    7     102.18       2.12     103.36 o
   2   -1   22      17.07       7.60      17.68 <
   4   -9   -9      40.75       4.26      44.35 o
   5   13    5      40.27       3.90      35.77 o
   4   -2  -20       4.12       9.52      12.52 <
   9    0   15      96.63       2.67      99.34 o
   6    3  -19      69.41       2.88      73.40 o
   7   -2  -16      21.27       7.69       4.53 <
   1    8   18      15.62       9.85      11.93 <
   7    5   19      46.59       3.74      44.95 o
  11    2   11     118.62       2.77     122.04 o
   9   -4    8      50.77       3.55      48.48 o
  11    9    8      79.06       2.57      80.43 o
   9   -5   -1      79.07       2.83      78.16 o
   4  -10    2      20.25       7.96      24.70 <
   0   12   -4      38.20       4.39      35.61 o
   4    6  -19      55.81       2.63      51.61 o
   9   -5    2      43.08       4.16      42.34 o
  11   -1   -4     129.87       2.78     132.78 o
   6    1  -19       9.48       9.09       1.87 <
   4   -8   12     103.03       2.13     104.76 o
   1   -4  -21      69.51       3.24      65.34 o
   1    8  -17      50.75       4.14      52.39 o
   9   -1   14      28.25       6.19      35.20 <
   7   12    9      31.48       4.81      31.24 o
   8    0   17      75.69       2.78      75.66 o
  11    1   10      23.14       7.40      11.33 <
   7    1   19      18.73       6.34      11.94 <
   2   -8   15      88.89       2.76      85.58 o
   0    4  -21      34.27       3.99      33.49 o
  11    2   -9      26.87       5.44      30.89 <
   3   12   10      65.51       2.99      62.48 o
  10   -1   11      89.95       2.75      87.37 o
   8   -2  -14      61.50       2.97      62.87 o
   9   11    9      36.98       4.41      36.26 o
  10   -2    9      61.57       3.39      63.37 o
   9   -4   -7      83.89       2.73      80.94 o
  11    4   12      53.29       2.34      52.76 o
   7   -3  -15      57.79       2.28      56.52 o
   9   10   -9      76.09       2.52      72.90 o
  11    7   11      78.43       2.09      76.82 o
   9   12   -1       0.00       8.59      10.34 <
  11    5   12      44.11       2.68      39.12 o
   3   -7  -16      18.13       6.78      25.08 <
   8   -6    5      50.75       3.55      44.33 o
   7   -2   17      62.21       2.98      64.03 o
  12    6   -5       0.00       8.49       3.64 <
   6   13   -2      60.63       2.25      61.52 o
   5    1   21      71.37       2.19      70.83 o
   6   -7   10       0.00       7.45       7.30 <
   1    2  -22     105.14       2.31     102.95 o
   7    7  -16      97.98       2.20     100.93 o
  12    1    1       0.00       9.85      14.34 <
   5   13   -3      65.71       3.10      63.75 o
   4   13   -3      46.35       3.85      45.75 o
  12    5    8      11.20       7.51      21.61 <
   7   10  -12       0.00       7.73       1.86 <
   7    8   17      49.72       3.54      57.28 o
   2    4  -21      10.89       8.08       5.02 <
   8   -1  -15      13.21       8.95      18.86 <
   6   12   10      84.03       2.53      85.78 o
   4    8  -17      13.71       7.84      17.65 <
   5   -2  -19      47.24       4.03      47.17 o
   7    8  -15      44.81       3.06      44.02 o
   8   -4  -11      66.30       2.95      65.22 o
   3   13   -2      99.93       2.64      96.50 o
   5    9   17      36.80       4.91      39.18 o
   8    2   18       0.00       7.65       6.85 <
  12    1    2      14.78       9.66       6.84 <
   9   12    4      36.03       4.29      35.86 o
  12    7   -4      66.85       2.68      70.27 o
   5   -9   -5      43.53       4.06      41.65 o
   1   -9   14      48.48       3.84      48.47 o
   1   -2  -22      74.19       3.12      69.56 o
  12    1    0      19.13      10.50      14.04 <
   8    8   16      38.94       4.74      40.24 o
   5    6   20      96.49       2.75      94.86 o
   9    6  -14      35.77       4.39      31.17 o
   3  -10   -8      57.89       3.25      59.91 o
   6   10   15      42.14       4.33      34.29 o
   3   13    4      42.62       4.44      42.94 o
   1   -8   16      64.56       3.21      58.16 o
  11   10   -2      51.02       3.39      48.52 o
  11   -1    6      21.03       9.19       6.23 <
   4  -10   -3      64.76       3.06      63.81 o
  10   11   -3     100.95       2.56     104.00 o
   2    9   17      29.17       6.61      29.86 <
   8   11   11      56.52       3.07      60.23 o
  10    6  -12     124.65       2.66     128.88 o
   3    3   22      81.52       2.89      80.96 o
  11    8   10      60.02       2.41      56.10 o
  12    3   -5      95.51       2.41      96.52 o
   2    0  -22      79.42       2.96      72.08 o
   7   -6   10      71.86       2.15      72.28 o
   2  -11    5      81.75       2.61      80.67 o
  12    4    8      64.33       2.21      63.38 o
   3    0   22      17.61       7.56      11.50 <
   6    7  -17      68.81       2.32      68.85 o
  11   10    5      58.33       2.95      57.74 o
   5   -9    5       0.00       8.83       7.77 <
  10   -3    6       0.00       8.73       4.16 <
   2    1  -22      94.54       2.77      89.27 o
   5    3  -20      50.95       3.53      52.54 o
   7   -7    6       0.00       9.00      12.49 <
   8   12   -5      17.61       8.38      13.50 <
   4    5   21      12.35       9.68       7.01 <
   1   12    8       9.74       9.39      13.41 <
   9   -5   -2     118.25       2.76     118.82 o
  12    2    6      25.28       6.78      20.14 <
  12    8   -2     100.90       2.51     101.79 o
   8    5   18      16.05       7.29      14.47 <
   6   11   13      65.42       3.38      61.93 o
   9   -5    3      74.50       2.84      71.42 o
   0    3   22      18.27       9.90       6.37 <
   8   -4   12      36.29       6.03      32.62 o
   7    2  -18      12.14       8.95      18.57 <
   6   10  -13      12.42       7.76      18.41 <
   7    7   18       0.00       9.16       7.08 <
   1   -2   22     113.33       2.35     109.08 o
  10   11    6      33.74       4.90      31.65 o
   7    3  -18      48.83       3.51      48.68 o
   3   10  -14      35.22       5.44      38.74 o
   0    6   20       8.54       9.72      18.58 <
   6   -8    6      35.89       4.64      36.06 o
   1   -5   20       0.00      10.00       3.94 <
   4   -9    9      34.51       3.31      31.55 o
   1   11   12      56.88       2.62      59.13 o
   9    9  -11       0.00       7.78      17.53 <
   7   -5  -12       0.00       8.85       8.09 <
   6    8  -16      81.67       2.21      81.94 o
  12    8    5      62.14       2.19      60.45 o
   2  -11   -6      66.34       2.93      68.36 o
  12    1    3      30.83       5.90      38.95 <
   7   -1   18      63.55       3.02      64.11 o
  12    7    7      78.66       2.05      81.64 o
   7   13    1      16.00       8.76       9.75 <
   6    5   20      86.26       2.73      86.01 o
   4  -10    3       0.00       8.78      16.31 <
  12    1   -1       0.00       8.66       6.16 <
   9   -3   11       0.00       9.83      14.28 <
   6   13    5      18.73       8.42      28.15 <
   5    4   21      39.33       4.73      42.15 o
   7   13    2      25.54       6.15      27.68 <
   8    7   17       0.00       9.25      12.36 <
   7   -3   16      27.15       6.47      30.42 <
   2  -10   10      42.82       4.20      37.78 o
  12    2   -4      51.10       2.97      52.73 o
   7   11  -10      87.16       2.16      87.10 o
  12    6    8      26.33       4.39      28.18 o
   1  -11   -9      62.33       3.18      60.16 o
   5    0  -20      73.26       2.93      71.34 o
   6   -7  -10      82.35       2.72      75.87 o
   1  -11    8      43.54       3.75      45.41 o
   3   -2  -21      20.71       9.05      19.82 <
   4    1  -21      69.49       3.12      66.09 o
   6   -8   -6      64.98       2.92      64.81 o
  11    4  -10      49.36       3.29      49.80 o
  10    0  -11      74.73       2.59      76.71 o
   6   12   -8      37.28       3.32      27.40 o
   7   13    0      53.83       3.16      51.35 o
   1   -6   19      41.59       5.05      43.18 o
   4   10  -14      82.35       3.04      78.27 o
   9   12   -2      48.91       3.37      51.69 o
   2   -9   13      50.48       3.88      47.14 o
  11    0   -7     110.44       2.16     107.18 o
   7   -1  -17      84.51       2.68      86.60 o
   0   12    6      19.74       8.85      31.01 <
   9    1   16      17.37       9.09      31.85 <
   7    9   16     105.98       2.69     105.35 o
  10   -3   -5      50.31       3.55      51.26 o
   0    9  -15       0.00       9.39       5.60 <
   7   12   -7      71.18       2.16      68.63 o
   8   10  -11      63.85       2.38      62.05 o
  11    3   12      22.17       5.13       9.78 <
   5   -8  -10       8.02       9.18      21.79 <
   0    7   19      81.66       3.01      83.18 o
   8    8  -14      16.31       7.85       5.11 <
   6   -3  -17      24.94       6.87      21.02 <
  11    6   12      71.33       2.11      71.72 o
   2   12   -8      17.12       9.07      16.99 <
   4   -4   19      96.71       2.90     101.32 o
   3   -8   14     100.33       2.75      99.43 o
   6   11  -11      47.99       2.78      46.51 o
   8   -6   -5       0.00       9.20       3.66 <
   8    9   15      95.10       2.53     101.13 o
   7   13    3      34.54       4.62      31.05 o
   8    7  -15     106.68       2.25     111.29 o
   5   -8   10      55.06       2.39      52.09 o
   4    2  -21      30.00       5.86      28.22 <
   2   -7   17      99.07       3.37      93.97 o
   1   -9  -15      31.08       4.33      21.57 o
   5   13    6      65.71       2.74      66.04 o
  10    9   -9      22.47       6.57      20.81 <
   9   12    5       0.00       8.83       1.09 <
  10   -2   -8       0.00       8.97      18.93 <
   8   -3   14      12.35       9.43      18.25 <
   6   13   -3      47.92       2.61      47.15 o
   7   -7   -6     105.11       2.70     105.28 o
  12    5   -6     129.27       2.67     131.24 o
   0    9   16      31.13       6.20      21.56 <
   8   12    8      12.42       8.78       9.51 <
   2   11   13      42.30       4.65      53.51 o
   2   13    1      64.35       3.13      58.58 o
   8   -3  -13      86.49       2.04      86.56 o
   9    3  -15      66.09       2.84      73.60 o
   6   -6   13       7.13       7.76       3.31 <
   3   -7   16      63.06       3.27      56.26 o
  11    5  -10     115.55       2.59     113.74 o
   7    6  -17       0.00       8.02       6.06 <
  12    4   -6      64.08       2.68      60.54 o
   9   -3  -10      31.54       5.47      28.60 <
  10    8   13      74.69       2.62      75.95 o
   6    4  -19      94.41       2.63      91.94 o
  10   10   -7      51.91       3.17      47.35 o
   2   -1  -22      41.76       4.77      43.21 o
   2   13    0      10.66       9.39      15.46 <
   4  -10   -4      70.76       2.95      73.81 o
   9   -2   13      69.59       3.07      71.58 o
  11    0    9      16.21       9.23      21.51 <
   3   13    5      67.05       3.24      64.61 o
   9   -5   -3      47.88       3.82      36.93 o
  10    1  -12      93.02       2.51      99.94 o
   2   10  -14      99.24       2.79      99.38 o
  12    1    4      12.49       9.50       0.12 <
   0   11   11       0.00       9.41       1.99 <
   9   -5    4     136.37       2.89     139.36 o
   2   13    2      81.94       2.83      82.95 o
   6    8   18      35.98       4.97      41.03 o
   5   -3   19      54.10       2.56      46.51 o
   8   -5   -9      39.57       4.43      35.54 o
   0   12   -5       0.00       8.71       2.89 <
   6   -5   15      24.25       5.43      12.40 <
   3   -9  -12      16.57       9.30       7.44 <
   9   10   12      59.44       3.06      56.54 o
   7   13   -1      11.86       8.81      11.51 <
   6    0  -19      76.51       2.83      76.98 o
   3    9  -16       7.81      10.00      16.42 <
  10    4   15      89.54       2.06      95.15 o
   1   12   -7      17.46       8.88      13.68 <
   5   -6   15      39.44       3.49      39.33 o
   4   13   -4      82.81       2.77      80.18 o
   6    0   20      75.79       2.13      76.03 o
   6    6  -18       0.00       8.08       8.00 <
   7    1  -18      15.73       9.21      29.44 <
   5   13   -4      11.50       9.16       9.05 <
   0    5   21       0.00       9.81      11.51 <
   9    4  -15      37.16       4.19      38.84 o
  12    1   -2       0.00       8.80       7.99 <
  11   10   -3      61.91       2.94      61.07 o
  11    3  -10       0.00       8.56      12.38 <
  11   -1   -5      42.44       3.89      36.18 o
   4   -3   20      61.98       3.54      66.86 o
   2    2  -22      47.20       4.01      43.25 o
  11    9   -6     116.60       2.60     117.10 o
   9   -1  -13      16.05       8.74      21.63 <
   7    9  -14      61.65       2.44      65.16 o
  10    7   14      32.41       3.61      30.63 o
   1   -4   21      39.61       3.52      39.68 o
   4    0  -21      14.02       9.61       8.64 <
   8    0  -16       0.00       9.11      12.35 <
   7   -4  -14      37.30       3.18      42.95 o
   8   -6    6      85.21       2.73      84.69 o
   4   12   -9      65.14       3.50      63.97 o
   9   11   -7      68.31       2.67      70.58 o
   2  -10  -11     107.48       2.72     104.41 o
   6   -4  -16      28.93       4.12      30.90 o
  11   10    6       0.00       8.73       4.05 <
   7    4  -18      70.79       2.84      70.28 o
   3  -10    8      12.07       7.28      15.20 <
  12    8   -3      25.87       5.65      24.29 <
   4    5  -20      83.46       2.32      82.19 o
   2    4   22       0.00       9.72       6.62 <
   5   -4   18      58.59       2.50      56.07 o
  12    3    8      23.93       4.86      11.58 <
   2   13   -1      94.62       2.74      92.75 o
  10   -1  -10      27.09       4.09      31.84 o
   4   11  -12      41.45       4.78      47.34 o
  11    7   -9      10.97       8.54       2.57 <
   7   13    4       0.00       8.61       1.40 <
   2    9  -16      48.95       4.54      55.38 o
   4   12   11      98.94       2.71      99.36 o
   1   11  -11      21.19       9.44      18.53 <
   5   -7   13      37.71       3.37      36.07 o
   0   10   14      59.33       2.56      61.61 o
   6    7   19       0.00       9.59      10.82 <
   4  -10    4       0.00       8.80      22.21 <
  10    5   15       0.00       7.45       5.53 <
  10    4  -13      20.91       7.26      20.24 <
  10   11   -4      60.56       2.98      54.18 o
   5   12   11      72.47       3.22      67.15 o
   8   11   -9      97.34       2.20      94.65 o
   9    4   17      26.07       4.60      31.41 <
   3    4  -21      45.00       3.16      46.51 o
   1   -8  -17     124.25       2.41     125.80 o
   6   -2  -18      67.02       3.00      66.96 o
  12    8    6      63.75       2.16      65.72 o
   5   -9   -6       0.00       9.20      18.24 <
   5    0   21     105.90       2.26     104.49 o
   3   11  -12      22.28       8.22      18.19 <
   9    8   15       4.69       8.97      19.46 <
   2   13    3      12.69       9.50      10.23 <
   3   -5  -19      94.14       2.18      94.41 o
   4    2   22      32.67       5.67      35.67 <
   0   11  -10       0.00       9.11       2.19 <
   7   -6  -10      46.61       3.79      42.91 o
   4   -5   18      36.45       5.61      26.75 o
   1  -12   -1      35.36       4.92      38.75 o
   3   -4   20     119.98       2.95     122.22 o
   1  -12    0      31.43       5.71      34.29 <
   9    0  -14      47.79       3.50      44.50 o
   8   -5   10      78.92       2.80      74.87 o
  12    7   -5       0.00       8.41       3.72 <
  11    9    9      19.31       7.82      15.21 <
  10   10   10       0.00       8.97       1.64 <
  10    3  -13      19.31       7.90      27.25 <
  11   -1    7      86.31       2.84      82.58 o
   9    2  -15      24.53       6.50      20.18 <
   7   -5   13      51.51       3.09      44.43 o
   6   13    6      16.97       8.69       5.79 <
   0   10  -13      48.72       4.10      48.91 o
  10    3   15     128.70       2.93     126.01 o
   9   12   -3      57.69       3.03      52.78 o
   0    8  -17      18.08      10.74       3.02 <
  10   11    7       0.00       8.63       2.02 <
  12    2    7      96.60       2.72     100.00 o
   5   -9    6      74.53       2.72      78.89 o
   8    1   18      13.08       7.70      17.18 <
   3    7   20      99.01       2.86      99.31 o
   5    7  -18      16.72       7.76      22.08 <
  10    0   13      34.61       5.24      34.91 o
   3   -5   19      36.00       5.81      38.58 o
   1    4   22      38.15       5.05      33.67 o
  12    6   -6      33.37       4.45      33.19 o
   9    3   17      73.91       2.13      75.63 o
   5   -7  -13      21.23       7.83       4.31 <
   4   10   16      36.91       5.19      29.27 o
   6    9  -15      44.75       3.03      43.24 o
   2   12   10      86.16       2.84      83.46 o
   5   12   -9      22.58       8.60       0.88 <
   2  -11    6      97.28       2.52     101.83 o
  11   -2    1      31.24       5.42      24.09 <
  10   -3    7      32.07       5.31      41.18 o
   3   12   -9      14.38      10.09      14.30 <
  11    8   -8      30.39       4.82      33.08 o
   2   -8  -16      81.48       2.23      82.52 o
   4    9  -16      70.15       2.23      70.97 o
   1  -12   -2       0.00       9.14       3.43 <
   9   -4    9      56.91       3.33      57.31 o
   1   10   15      32.18       6.08      30.93 <
  12    5    9      32.83       3.57      33.92 o
   7   13   -2      36.61       3.26      35.30 o
  11   -2    0      40.25       4.21      43.68 o
  10    1   14      19.87       8.11      27.56 <
   1  -12    1       0.00       9.30      13.69 <
   8    9  -13      17.56       7.24      24.71 <
   5   -6  -15     108.93       2.20     109.61 o
   5    4  -20     122.61       2.43     123.55 o
   1  -10   12      42.62       4.62      47.62 o
   7   -7    7      41.31       4.17      50.28 o
   7    6   19       0.00       9.16      14.97 <
   4    1   22      88.33       2.74      87.22 o
   3    4   22       0.00       9.74      12.24 <
  10    9   12      87.08       2.57      87.38 o
   6    9   17      83.98       2.77      83.61 o
   5   10  -14      10.66       7.89       3.51 <
  12    3   -6      23.93       6.10      27.24 <
  11   -2    2      86.06       2.67      84.64 o
   3   -4  -20      31.97       6.14      25.81 <
   9   12    6      20.29       7.52      24.14 <
   9   -2  -12      65.51       2.12      66.78 o
   5   -2   20       0.00       8.02       7.92 <
   4   11   14      86.77       2.77      87.37 o
   4    3  -21      56.41       3.40      58.79 o
  12    1    5      25.58       6.97      17.40 <
   8    6  -16      27.24       4.81      25.63 <
   9    7   16      26.29       7.94      26.95 <
   3   -1   22       6.89       8.13      11.93 <
   9   -4   -8     123.53       2.81     123.94 o
   7   12   10       0.00       8.80       2.99 <
   2   13   -2      47.51       4.01      49.07 o
   4   -7  -15      39.85       3.18      41.85 o
   2   -9  -14      78.37       2.18      78.05 o
   2   -2   22      18.13       7.58      18.46 <
   4   -4  -19      17.61       9.74      22.60 <
   5    8  -17      71.49       2.24      78.70 o
   9   11   10      24.80       6.50      26.96 <
  12    2   -5       0.00       7.25       6.72 <
   2  -11   -7      27.34       6.24      20.24 <
   8   12   -6      85.01       2.53      82.65 o
   3    8   19      33.11       5.88      34.47 <
   1   -7   18      51.79       4.36      45.79 o
  12    7    8      50.60       2.53      47.99 o
   7    0   19      63.12       3.18      61.76 o
   4    3   22      34.88       5.51      31.41 o
   2   -5  -20      93.43       2.22      95.31 o
   6   -8    7      55.00       3.31      57.80 o
  12    1   -3      57.89       2.20      55.91 o
   3   13   -4      31.57       5.28      35.83 <
   1    3  -22      75.20       2.39      72.43 o
   3   10   16      40.12       4.89      37.05 o
   2    7   20      24.97       7.98      19.39 <
   9   -5   -4     105.62       2.75     105.63 o
  12    9    1     112.53       2.61     114.34 o
   9    5   17       3.19       7.81       3.12 <
  12    9    2      32.18       3.54      14.16 o
  12    4    9      62.51       2.23      61.81 o
   8    6   18       0.00       9.09      11.01 <
   6   13   -4      77.25       2.08      74.37 o
   9   -5    5      26.96       6.17      16.89 <
   4  -10   -5      15.84       9.32       2.79 <
   1    9   17      49.12       4.12      43.13 o
   0    3  -22      57.29       2.74      55.16 o
   4   -9  -10      49.21       3.74      51.61 o
  10    5  -13      35.32       4.37      30.80 o
  11    1   -9      16.47       8.61       9.07 <
  11    6  -10     101.54       2.54     103.90 o
   6   -6  -13      73.13       2.80      73.92 o
  10   -2   10      35.15       5.35      35.23 o
   4   -5  -18      48.53       2.80      46.18 o
  11   -2   -1      61.92       3.06      61.76 o
   9    9   14      59.98       3.09      55.94 o
   8    3  -17      23.54       6.70      15.58 <
   2   13    4      82.81       2.84      78.27 o
   1  -10  -13      96.11       2.76      98.26 o
   2   -6  -19      16.15       8.21      24.83 <
   9    5  -15      38.57       4.04      42.30 o
   3   13    6      96.10       2.89      94.65 o
   0   12    7       6.64       9.34       7.77 <
   7   -4   15      38.20       4.98      38.13 o
   7   13    5       0.00       9.11       1.70 <
   3  -10   -9      29.45       6.09      31.43 <
   4    7   20      22.88       8.26       9.72 <
   5   11   14      30.86       5.87      22.07 <
   5   13    7       7.92       8.81       7.61 <
   5   11  -12      26.68       7.16      26.72 <
   6   -3   18      62.73       2.39      62.56 o
   4    8   19      11.05       9.46       5.17 <
   3   -6  -18      76.35       2.23      76.53 o
   1   12    9      58.24       3.51      59.36 o
   1   -3  -22      94.56       2.87      95.97 o
   4   -7   15      51.97       3.78      55.51 o
   1  -12   -3      41.06       4.42      42.46 o
  11    1   11      24.28       7.13      28.50 <
   5   10   16      91.33       2.75      90.02 o
   6   -8   -7      94.47       2.66      96.91 o
  10   -3   -6      26.39       6.40      32.63 <
   8   -6   -6      30.89       5.72      26.40 <
   3   12   11      75.35       2.88      68.88 o
  12    9    0      70.15       2.75      66.80 o
   0    8   18      98.49       2.82     100.94 o
  12    9    3     112.68       2.21     113.78 o
  11   -2    3      75.32       2.82      75.84 o
   1  -12    2      34.49       5.18      28.40 o
  12    6    9      22.28       5.11       9.93 <
   4   -8  -13       0.00       9.16       8.93 <
   2    6  -20     107.60       2.31     107.66 o
   6   12   11      40.04       4.17      34.08 o
   5    5   21     102.99       2.73     102.57 o
   5   -1  -20     111.51       2.78     111.09 o
  11   10   -4     112.11       2.61     112.27 o
  11    2   12      80.63       2.79      82.98 o
   2    7  -19      16.72       7.86       9.27 <
   5    6  -19      38.15       3.64      40.42 o
   8    2  -17      59.21       3.20      59.31 o
   3    6   21     113.45       2.84     112.80 o
   6   -2   19      11.93       8.83       7.90 <
   3   -3   21      20.12       9.98      20.19 <
   3  -11    0      21.31       7.88      17.11 <
   3   -9   12      74.64       3.10      73.68 o
   7   11   13      31.75       5.25      25.03 o
   2   11  -12      69.80       3.24      69.68 o
  11    8   11      96.16       2.16      96.81 o
   4   13   -5      28.67       6.31      29.30 <
  11    7   12      82.03       2.10      85.50 o
   3  -11   -1      89.68       2.73      90.52 o
  11    2  -10      19.87       7.60      20.17 <
  12    8   -4      97.56       2.49      98.98 o
  10    8  -11      30.28       5.25      34.41 <
   2    6   21      55.63       3.78      51.52 o
   1    6  -20      35.89       3.72      35.42 o
   5   13   -5      71.36       2.96      69.97 o
  10    7  -12      74.57       2.62      72.62 o
  11   10    7      61.24       3.05      60.93 o
   3   11   14      30.83       6.42      22.21 <
  10    6   15       0.00       7.56      15.23 <
  10    2  -13      61.91       2.94      64.37 o
   6   -7   11      39.46       3.15      36.91 o
   4   -2   21       0.00       8.16      11.11 <
   7   -7   -7      88.80       2.74      82.92 o
  10   -1   12      95.80       2.76      99.50 o
   4  -10    5      22.77       7.19      26.17 <
   7   10   15      68.34       3.19      65.62 o
   1    9  -16       0.00      10.99      17.99 <
   2   -2  -22      29.83       6.66      29.22 <
   5   -5   17      68.84       2.58      64.89 o
   1   10  -14       0.00       9.23       6.75 <
   8   10   14      87.96       2.66      86.78 o
   9   10  -10      78.71       2.59      73.11 o
   2    8   19      56.94       3.74      51.20 o
   4   -1  -21      61.38       3.41      53.80 o
   3  -11    1      82.87       2.71      79.91 o
   9    8  -13       0.00       7.94       7.24 <
   8    4  -17      44.30       3.75      38.73 o
  11   -2   -2      13.15       8.97       5.07 <
   8   12    9       8.23       8.73       4.10 <
   3    1  -22      80.46       2.92      78.35 o
  12    8    7      93.91       2.10      99.73 o
   7   13   -3      38.20       4.03      35.92 o
   9    2   17      46.23       2.82      46.64 o
   7    0  -18      34.88       5.06      35.54 o
  11   -1   -6      54.61       3.36      59.02 o
   8   11   12      19.66       8.15      10.84 <
   7   -6   11      19.70       5.81      17.95 <
   2   13   -3      62.59       3.17      62.26 o
  11    4   13      53.32       2.44      54.89 o
  11    5   13      34.09       3.44      32.65 o
  11    0   -8      65.15       2.12      66.43 o
  12    9   -1      59.77       3.00      64.30 o
   8   -6    7      24.70       6.97      24.76 <
   3  -11   -2      90.78       2.77      91.18 o
  12    9    4     104.29       2.16     104.79 o
   4   -9   10      78.78       2.11      78.62 o
   9    7  -14      78.71       2.23      78.57 o
   6   -5  -15      80.29       2.11      85.74 o
   1  -11  -10      71.13       2.98      68.45 o
   3    7  -19      55.63       2.65      56.69 o
   1    1   23      85.36       2.89      86.55 o
   7    3   20      67.18       2.24      68.99 o
  12    5   -7      14.96       8.61       5.20 <
   6    6   20      35.29       5.24      36.83 o
   3   -6   18       0.00      10.31       6.76 <
   1  -11    9      69.00       3.12      65.68 o
   9   12   -4      32.39       4.86      31.21 o
   4   -3  -20      20.91       9.04      20.82 <
  10   11   -5      52.73       3.25      51.47 o
  12    4   -7      64.14       2.75      61.63 o
   2    3  -22       7.81       8.31      10.81 <
   1    7  -19      77.53       3.15      80.91 o
   6   13    7      32.02       4.92      23.44 o
   7   12   -8     109.38       2.22     105.77 o
  10   -4    1      47.62       3.89      44.22 o
  10   -4    0       9.11       9.14       7.55 <
   0    4   22      45.13       4.56      40.13 o
   4   -8   13      64.93       2.34      68.32 o
   2   -4  -21      57.19       3.74      56.79 o
   3    0  -22      55.50       3.68      55.96 o
   1  -12   -4      14.84       9.34      21.95 <
  11   -2    4      42.68       4.02      34.24 o
   7    5  -18      39.35       4.32      39.21 o
  10    2   15      49.19       2.70      50.08 o
   2   -5   20      27.52       7.55      31.80 <
   4    0   22      87.95       2.25      86.95 o
   6   -4   17      16.05       8.39      17.02 <
  12    1    6      21.03       8.55      26.05 <
   8   -4  -12      71.26       2.85      71.72 o
   6    5  -19      64.83       2.50      63.78 o
   9    1  -15      44.30       3.81      48.77 o
   1    0   23       0.00       9.57       5.60 <
   2   13    5      99.90       2.82      98.87 o
   6   12   -9      91.36       2.12      90.66 o
   5   -9   -7      13.28       9.39      19.91 <
   0    0   23       0.00       9.68       3.72 <
   1   -3   22     104.92       2.31     100.39 o
   1  -12    3      35.53       4.85      36.61 o
   8   -1   17     113.18       2.70     117.47 o
   3  -11    2      73.45       2.84      77.72 o
   5   -4  -18      58.59       3.52      61.25 o
   2   12   -9      20.08       8.23       6.56 <
  11    9   -7      76.03       2.64      71.55 o
   3    6  -20      27.09       5.05      20.88 <
  10   -4    2      68.89       3.02      63.93 o
   8   13    1       0.00       8.66       3.35 <
   3   -8  -15       0.00       8.00      14.82 <
  12    3    9     109.35       2.74     103.71 o
  12    1   -4      30.17       3.73      28.80 o
   1   12   -8      41.16       4.45      43.97 o
  10   11    8       6.24       8.68      19.53 <
  11    0   10      34.73       5.20      40.05 o
   6    3   21      46.97       3.99      50.28 o
  10   -2   -9       0.00       9.07       0.68 <
   0    1   23       0.00       9.72       6.90 <
   8   13    2       0.00       8.78       1.13 <
   1    5  -21      41.14       3.49      40.53 o
  10   10   -8      88.50       2.55      85.27 o
   6   -1  -19     113.00       2.75     115.02 o
   7    4   20      13.47       7.81       0.42 <
   8   -2   16      35.43       5.07      37.78 o
  11   -1    8      48.90       4.05      48.13 o
   9   -3   12       0.00       9.70      21.90 <
   1   -6  -20       0.00       9.83       4.64 <
  10   -4   -1      91.26       2.69      90.00 o
   7   13    6       0.00       8.88      20.27 <
  12    2    8      43.60       4.31      39.40 o
   6   -7  -11      91.54       2.72      89.66 o
   2  -10   11      29.25       5.90      24.44 <
  12    7   -6      41.72       3.85      44.58 o
   9   -5   -5      93.97       2.77      90.07 o
   3    2  -22      54.86       3.66      52.31 o
   5   -9    7      41.04       4.17      43.16 o
   4    6   21      33.97       5.93      31.02 <
   4   -6   17       7.70       9.34      17.25 <
   7    2   20       0.00       7.78      10.94 <
   2   10   16       9.20       9.68      21.93 <
   9   -1   15      87.03       2.79      91.40 o
   5    9  -16      23.79       5.25       6.63 <
   6    2   21      34.49       3.79      34.06 o
   4    4   22      54.02       3.82      45.49 o
   9   -5    6     100.23       2.68     103.81 o
   3  -11   -3      50.30       3.83      43.52 o
   1    7   20      99.27       2.90      98.78 o
   8   -4   13      57.53       3.97      57.35 o
   4    9   18      48.18       4.23      48.01 o
   8   13    0      19.74       7.95      23.52 <
   5    8   19       0.00       9.50      13.83 <
   1   11   13      41.12       4.80      52.36 o
   3   13   -5      64.34       3.10      63.69 o
   7   10  -13       7.36       7.87       2.96 <
   2    5  -21      33.42       4.31      24.47 o
   3   -3  -21      12.00       9.89      19.15 <
   4  -10   -6      72.58       2.90      79.53 o
   4   -6  -17      56.86       2.50      53.88 o
   5   -8  -11      23.58       7.30      20.44 <
   3    9   18      17.90       9.79       6.11 <
   6   11   14      63.32       3.37      58.92 o
   2   -7  -18      21.11       6.31      17.13 <
   2    1   23      12.21       9.66       4.55 <
   2  -11    7       8.83       8.78       3.17 <
  10   -3    8       0.00       9.16      12.98 <
   9    0   16       0.00       9.18      10.56 <
   9   11   -8      57.97       2.95      53.33 o
   1    2   23     112.06       2.84     108.73 o
   2   -4   21      67.67       3.52      58.61 o
   3  -10    9      33.64       3.44      31.37 o
   5   -8   11      83.43       2.12      84.78 o
   8   13    3      14.20       9.04       8.22 <
  12    0    1       5.82       9.21      16.17 <
   7   11  -11      32.10       4.12      32.98 o
   6   13   -5      32.07       7.68      28.31 <
   9    6   17       0.00       7.97      11.91 <
   5   -3  -19       0.00       9.61       7.17 <
   2    8  -18       0.00      10.02       5.34 <
   1    6   21      82.70       3.06      82.57 o
  11   -2   -3      61.83       3.08      61.19 o
  12    9   -2      85.25       2.61      85.90 o
  11    4  -11      48.27       3.43      50.32 o
   8   -5  -10      11.86       9.21      16.08 <
   8    1  -17      97.04       2.67     101.31 o
   3   13    7      36.05       5.46      29.41 o
  10    9  -10      27.98       5.59      31.51 <
  12    9    5      45.00       2.79      37.59 o
  11    9   10      85.13       2.84      83.15 o
   3    8  -18       6.24       7.92      26.67 <
   0    6  -20      80.70       3.26      73.68 o
  12    0    0      72.15       2.81      70.70 o
  12    0    2      76.09       2.74      73.47 o
  11    3   13      84.46       2.08      83.79 o
  10    6  -13      34.39       4.54      16.86 o
   9    9  -12       0.00       8.02      12.28 <
  12    2   -6      20.91       6.90      26.70 <
   2   -6   19      25.81       7.99      28.46 <
  10   -4    3      28.90       6.00      15.75 <
  11    6   13      19.66       5.87      17.57 <
  12    6   -7      21.98       6.87      28.32 <
   7   -5  -13       0.00       9.11       8.98 <
   1   -5  -21      31.51       6.23      35.97 <
   7   -7    8      24.28       6.85      34.25 <
   5    7   20      54.13       3.83      57.07 o
   8   -2  -15      72.02       2.91      71.96 o
   2    2   23      73.16       3.13      70.80 o
   8    3   19      12.35       7.81      18.86 <
  10    0  -12      92.13       2.54      92.60 o
   2  -11   -8      76.76       2.92      79.56 o
   9   -3  -11     114.28       2.69     115.75 o
   6   -1   20      77.87       2.91      74.74 o
   6   10   16      53.70       3.59      43.76 o
  10   -4   -2      54.16       3.51      50.19 o
  12    7    9      46.81       2.72      49.28 o
   1   13    1      50.40       3.91      53.25 o
  12    3   -7      59.78       2.92      59.73 o
   5   -1   21      51.89       2.31      50.21 o
   8    4   19      33.34       3.77      29.37 o
   0   11   12       0.00       9.76       0.66 <
   0    1  -23      68.42       3.16      63.99 o
   5   13    8      65.16       2.96      65.81 o
   2   -8   16      68.78       3.19      64.68 o
   4    4  -21      85.10       2.28      84.45 o
   1   -9   15      47.58       4.09      43.77 o
   8   13   -1       0.00       8.78       4.62 <
   3  -11    3      36.66       4.82      32.93 o
  12    5   10      11.93       7.81      18.64 <
   1   13    0      65.13       3.21      62.19 o
  10   10   11      52.38       3.46      53.60 o
  11    5  -11      23.25       6.71      15.51 <
   4   12  -10       0.00      10.04       5.94 <
   6   -8    8      19.91       8.13      10.58 <
   6    4   21      15.51       9.50      16.05 <
  11   10   -5      60.01       3.04      51.60 o
   5   -5  -17      28.90       4.39      25.82 o
  11   11    1      11.05       9.00      23.63 <
  11   11    2       0.00       8.85      18.08 <
   0   12    8      44.81       4.10      46.44 o
   9   10   13      68.13       2.80      64.27 o
  11   -2    5     112.03       2.75     113.47 o
   8   10  -12      29.88       4.42      31.62 o
   7   -3  -16      82.98       2.74      83.53 o
   8   12   -7      60.67       2.39      56.40 o
   0    5  -21       0.00       8.13      15.55 <
   1   -7  -19      24.35       8.22      29.93 <
   7   13   -4       0.00       8.08       5.03 <
   6   11  -12       7.25       7.92      15.50 <
   1   13    2      23.50       7.79      23.61 <
   2    0   23      37.05       5.06      33.79 o
   1  -12   -5       0.00       9.36      16.48 <
   8    8   17      36.75       5.06      39.23 o
  12    0   -1      53.31       3.40      48.65 o
  12    0    3      47.86       4.61      40.64 o
   6   10  -14      60.65       2.44      61.62 o
   8   -6   -7       0.00       9.32       1.10 <
  12    8   -5      73.20       2.69      72.12 o
   7   -2  -17     172.39       3.29     172.59 o
   4  -10    6      34.37       4.71      36.65 o
   8   13    4      42.08       3.84      42.40 o
   1    0  -23      16.67       9.72      22.31 <
   4   12   12      36.31       5.09       4.48 o
   9   -4   10       0.00       9.32      10.35 <
   9    6  -15      52.04       3.27      50.43 o
   5   12   12      91.35       2.84      87.46 o
   2  -10  -12      96.90       2.78      95.91 o
  10    8   14      36.80       4.50      29.77 o
   4   13    8      52.62       4.39      38.31 o
   8   -1  -16      98.12       2.70      99.32 o
  11    3  -11      32.47       4.88      25.03 o
   3   -7  -17      22.66       5.69      27.47 <
  11   10    8      43.15       3.77      43.86 o
  10   -3   -7      72.54       2.93      70.81 o
   8    5  -17       0.00       8.92       4.23 <
  11    7  -10      56.31       3.05      63.68 o
   8    0   18       6.51       9.30       6.51 <
   3   -1  -22       0.00       9.78      13.27 <
   8   -5   11      84.03       2.78      81.17 o
   1  -12    4      42.94       4.08      38.99 o
   2   11   14      75.17       3.05      77.20 o
   1   -1   23      16.21       8.34      26.21 <
   7    8   18       0.00       9.45       4.13 <
   2    5   22      78.97       3.13      76.00 o
  10   12    1      18.95       8.41      25.73 <
   4   13   -6      54.73       3.58      57.92 o
  10   12    2       0.00       8.88       1.59 <
  12    4   10       0.00       7.73       1.52 <
   8   11  -10       0.00       7.94       2.94 <
   0    2   23      67.07       3.35      62.23 o
   3  -11   -4     114.86       2.78     116.14 o
   2   -9   14      28.67       6.58      33.76 <
  11   11    0       0.00       8.88       3.23 <
  11   11    3       0.00       8.83       6.26 <
   6   -8   -8      52.18       3.66      48.09 o
   3   -9  -13      67.95       3.10      67.31 o
   1   13   -1      14.55       9.37      12.03 <
  10   -1  -11      37.53       4.15      36.83 o
   7    8  -16      70.76       2.33      69.61 o
   5   13   -6      87.56       2.75      88.37 o
   9   -4   -9      11.93       9.32      10.72 <
  11    8   -9       0.00       8.66       4.20 <
   4    7  -19       0.00       8.16       7.05 <
   5    9   18      20.58       9.39      20.53 <
   7   -6  -11      27.31       6.34      31.28 <
   3   10  -15      88.60       3.05      92.85 o
   2   13    6      21.59       8.72      13.22 <
   7   -2   18      17.07       9.12      10.31 <
   9   -2   14      75.21       2.94      76.05 o
   5    5  -20      87.64       2.31      87.91 o
  13    5    1      44.51       2.80      42.10 o
  12    8    8      19.09       6.22      10.08 <
   9   11   11      16.72       8.95      20.63 <
   7   12   11      18.27       8.82      25.15 <
   6   -6   14      58.20       2.96      50.96 o
   1    8   19      70.21       3.28      64.06 o
  13    5    2      14.67       7.57      14.64 <
   0   11  -11      86.93       3.08      90.29 o
   6    1   21      64.56       2.35      59.92 o
   3   12  -10      28.16       7.26      25.67 <
   5   12  -10      72.30       3.23      75.68 o
   0    7  -19      30.19       7.09      11.04 <
   9   12   -5      40.27       4.13      37.45 o
   7    7  -17      43.60       3.20      42.39 o
  10   -4    4      91.79       2.73      89.89 o
   3    5   22      53.10       4.04      49.09 o
   1    8  -18      15.94      10.38       2.05 <
  10   12    0       0.00       8.90       8.07 <
   1   -8   17      91.46       3.64      81.64 o
  10   12    3      27.71       5.79      29.32 <
   8   -3   15       5.52       9.59       6.48 <
[truncated: 364,952 more chars]
